# Supplementary material for: Utilisation of Machine Learning Approaches Improves RNA-Seq Transcriptome Analyses in Alzheimer’s Disease Brain
Source: J Mol Neurosci. 2026 Jan 15;76(1):9. doi: 10.1007/s12031-025-02469-7 (PMC12808213; doi:10.1007/s12031-025-02469-7)
Supplement: Supplementary file 1 — Supplementary Material 1 (XLSX 15.3 MB) [file 12031_2025_2469_MOESM1_ESM.xlsx]

## Sheet: Table S1
	logFC	AveExpr	t	P.Value	adj.P.Val	B
MSTRG.21009|ABCG5	0.875651	-0.80046	2.89776	0.00932542	0.788207	-4.33579
ENSG00000154188.10|ANGPT1	0.837815	2.3944	2.99763	0.00748995	0.788207	-4.12237
ENSG00000183876.9|ARSI	0.915248	0.302883	3.01517	0.00720599	0.788207	-4.24282
MSTRG.26369|CCDC13-AS1	1.03739	0.368275	3.0416	0.00679762	0.788207	-4.23403
MSTRG.33232|CD109	0.955622	3.88489	2.9554	0.00821885	0.788207	-4.08122
MSTRG.6157|CD44	1.27463	4.25582	2.95531	0.00822058	0.788207	-4.07512
MSTRG.34224|CEP43	0.779588	2.88282	2.87612	0.00977689	0.788207	-4.13363
MSTRG.37399|CHMP4C	1.94996	-3.71434	2.93436	0.00860735	0.788207	-4.45371
MSTRG.17959|CHST9	0.683953	2.95636	2.87386	0.00982524	0.788207	-4.131
ENSG00000187912.12|CLEC17A	1.04615	-1.58876	2.94624	0.0083858	0.788207	-4.38081
ENSG00000197565.17|COL4A6	0.949312	-0.554736	2.88049	0.00968399	0.788207	-4.32323
MSTRG.37311|CRISPLD1	1.07782	2.54527	2.98903	0.00763314	0.788207	-4.11956
MSTRG.8803|CTDSP2	0.946317	4.77418	2.96474	0.00805195	0.788207	-4.06282
MSTRG.26300|CX3CR1	0.929643	3.52826	2.93959	0.00850912	0.788207	-4.09508
MSTRG.17437|CYTH1	1.10625	3.68482	2.88285	0.00963422	0.788207	-4.10843
MSTRG.10312|DLEU1	0.603058	3.1298	3.26491	0.00413716	0.788207	-4.01466
MSTRG.31141|DMXL1-DT	0.661263	-0.186582	2.86861	0.00993842	0.788207	-4.29878
MSTRG.27085|DUBR	0.952892	4.56851	3.122	0.00568885	0.788207	-4.01828
MSTRG.5311|ENO4	0.807251	1.90029	2.99519	0.00753022	0.788207	-4.1482
MSTRG.31490|ENSG00000200051	1.30797	-4.67423	2.8821	0.00965008	0.788207	-4.46794
ENSG00000234147.3|ENSG00000234147	2.21266	-2.33708	3.48472	0.00252508	0.788207	-4.37426
MSTRG.28009|ENSG00000241231	1.25918	1.86085	2.92858	0.00871707	0.788207	-4.17096
ENSG00000241352.3|ENSG00000241352	2.02139	-5.04717	2.89979	0.00928406	0.788207	-4.46486
MSTRG.27858|ENSG00000244193	1.48729	-4.79034	2.88211	0.00964989	0.788207	-4.46759
MSTRG.30331|ENSG00000250629	2.41539	-3.81757	3.01398	0.00722483	0.788207	-4.4452
MSTRG.14609|ENSG00000252461	1.32472	-5.65784	2.94403	0.00842661	0.788207	-4.46103
ENSG00000260126.2|ENSG00000260126	1.70531	-5.4565	2.92379	0.00880892	0.788207	-4.46274
ENSG00000266378.1|ENSG00000266378	1.29612	-1.99602	2.90866	0.00910563	0.788207	-4.40918
MSTRG.19557|ENSG00000268499	1.71179	-4.36639	2.91961	0.00888993	0.788207	-4.4635
ENSG00000273162.1|ENSG00000273162	1.58991	-4.28162	2.86964	0.00991602	0.788207	-4.46723
MSTRG.12168|ENSG00000274253	0.600929	1.65089	2.92829	0.00872256	0.788207	-4.17668
ENSG00000274685.1|ENSG00000274685	1.24665	-5.40823	2.89458	0.00939037	0.788207	-4.46552
MSTRG.13996|ENSG00000277170	0.998762	-2.38856	2.91421	0.00899577	0.788207	-4.42585
MSTRG.14786|ENSG00000280344	0.776487	1.64988	2.92295	0.00882514	0.788207	-4.1793
MSTRG.14783|ENSG00000285367	0.626539	1.28762	3.0355	0.00688978	0.788207	-4.17256
MSTRG.26676|ENSG00000286353	-4.4734	-3.80747	-3.16335	0.00518929	0.788207	-4.4044
ENSG00000286541.1|ENSG00000286541	1.62577	-1.42144	2.88738	0.00953931	0.788207	-4.38512
ENSG00000286892.1|ENSG00000286892	1.95529	-3.06694	2.87041	0.00989945	0.788207	-4.44852
MSTRG.11479|ENSG00000287167	0.945014	-1.56577	2.9297	0.0086957	0.788207	-4.38056
ENSG00000287641.1|ENSG00000287641	2.00298	-4.71798	2.88488	0.00959153	0.788207	-4.46634
MSTRG.33180|ENSG00000287939	1.26018	-0.164461	2.92832	0.00872199	0.788207	-4.29355
MSTRG.2613|ENSG00000289121	0.570585	0.582994	2.86827	0.00994575	0.788207	-4.25101
ENSG00000225684.4|FAM225B	0.741827	0.94479	2.99151	0.00759153	0.788207	-4.20432
MSTRG.8658|FLJ12825	1.89553	-2.98797	2.92411	0.00880278	0.788207	-4.4427
MSTRG.12776|GABPB1-AS1	1.34003	4.93241	3.65617	0.00171415	0.788207	-3.85817
ENSG00000235868.3|GAPDHP31	1.97313	-4.5845	2.9411	0.00848098	0.788207	-4.46186
MSTRG.1845|GPR61	0.78556	2.48208	3.9466	0.000887437	0.788207	-3.87859
MSTRG.40089|H3P43	0.658892	-0.192583	2.96472	0.0080523	0.788207	-4.28235
MSTRG.10821|HAUS4	0.633323	1.99218	3.09848	0.0059935	0.788207	-4.11606
MSTRG.32766|HCG25	0.919354	-0.0255658	3.25842	0.00419767	0.788207	-4.22186
MSTRG.29648|HHIP	0.723904	5.13345	3.20383	0.00474182	0.788207	-3.9856
MSTRG.10365|HNRNPA1L2	1.22543	0.43739	2.89275	0.00942807	0.788207	-4.26089
ENSG00000219102.3|HNRNPA3P12	1.83478	-4.83449	2.91197	0.00904005	0.788207	-4.4647
MSTRG.6512|IMMP1LP1	1.3459	-2.23321	2.86702	0.00997296	0.788207	-4.42538
MSTRG.27361|KBTBD12	0.513649	2.8103	2.9003	0.00927384	0.788207	-4.1282
ENSG00000280809.5|LINC00836	1.07104	0.512489	3.0262	0.0070327	0.788207	-4.22818
MSTRG.29066|LINC01094	0.936229	2.83813	3.15938	0.00523525	0.788207	-4.05902
ENSG00000250358.7|LINC02200	2.40947	-3.0153	3.15343	0.00530506	0.788207	-4.41908
ENSG00000223764.2|LINC02593	0.804433	-0.471001	3.00915	0.00730215	0.788207	-4.29535
MSTRG.260|LINC02606	0.806162	0.59704	2.93967	0.00850757	0.788207	-4.23738
MSTRG.3927|LINC02649	1.25648	0.662623	3.81916	0.00118487	0.788207	-4.06648
ENSG00000176659.10|LINC02910	1.12808	-0.767464	3.15071	0.00533718	0.788207	-4.2989
ENSG00000147145.14|LPAR4	1.19645	0.308122	2.91182	0.00904298	0.788207	-4.26546
MSTRG.29989|LRP2BP	0.601888	3.68248	2.86639	0.00998654	0.788207	-4.11063
MSTRG.25816|MAPK8IP2	0.663015	6.41431	3.35991	0.00334379	0.788207	-3.93001
ENSG00000173926.6|MARCHF3	0.743816	1.74091	2.91847	0.00891233	0.788207	-4.17523
ENSG00000256037.1|MRPL40P1	1.47261	-4.55633	2.90461	0.0091867	0.788207	-4.46601
ENSG00000166927.13|MS4A7	1.45626	1.37082	3.31603	0.00368971	0.788207	-4.11332
MSTRG.11047	0.829628	4.23384	2.8783	0.00973036	0.788207	-4.09665
MSTRG.12031	1.98639	3.45893	2.96052	0.00812701	0.788207	-4.10109
MSTRG.13418	0.85636	5.60499	3.18684	0.00492484	0.788207	-3.98678
MSTRG.13459	0.796906	6.33363	3.4633	0.00264995	0.788207	-3.89959
MSTRG.1413	0.641998	5.12813	3.01038	0.00728242	0.788207	-4.0443
MSTRG.1512	0.570582	2.85122	3.23051	0.00446772	0.788207	-4.03621
MSTRG.1513	0.856002	4.20316	2.91811	0.00891932	0.788207	-4.08531
MSTRG.16164	0.669328	2.28797	2.99169	0.00758851	0.788207	-4.12788
MSTRG.16166	0.889605	2.25257	3.3129	0.0037157	0.788207	-4.04934
MSTRG.16167	0.867068	1.76651	3.8056	0.00122188	0.788207	-3.96697
MSTRG.16668	-0.985056	1.62006	-2.95959	0.00814357	0.788207	-4.16732
MSTRG.16787	0.754431	-0.677529	3.04597	0.00673222	0.788207	-4.30349
MSTRG.18668	1.01681	2.4672	3.04289	0.00677823	0.788207	-4.10856
MSTRG.18700	0.987676	2.87336	2.95102	0.00829831	0.788207	-4.11475
MSTRG.19604	0.511591	1.3655	2.88175	0.00965735	0.788207	-4.20282
MSTRG.19778	0.742925	2.64755	2.96283	0.00808585	0.788207	-4.11924
MSTRG.20288	0.891056	0.751394	2.9379	0.00854063	0.788207	-4.22918
MSTRG.20416	0.769815	0.888491	2.91634	0.00895395	0.788207	-4.22432
MSTRG.21664	0.65652	3.67705	2.92089	0.00886518	0.788207	-4.09498
MSTRG.21935	1.10563	2.07042	2.88334	0.00962392	0.788207	-4.17012
MSTRG.22751	1.06439	1.78616	3.08346	0.00619643	0.788207	-4.13533
MSTRG.22840	0.536814	8.1915	2.93251	0.00864231	0.788207	-4.06337
MSTRG.23240	0.703789	2.75003	2.95867	0.00816001	0.788207	-4.11567
MSTRG.24891	1.0392	-0.733422	3.22751	0.00449774	0.788207	-4.28446
MSTRG.25907	1.06886	-0.987231	2.87316	0.00984017	0.788207	-4.35389
MSTRG.25990	0.742608	3.95989	3.1549	0.00528776	0.788207	-4.0197
MSTRG.26676	8.37854	2.03503	5.61526	2.17E-05	0.648825	-4.00736
MSTRG.26676|ENSG00000286353	-4.4734	-3.80747	-3.16335	0.00518929	0.788207	-4.4044
MSTRG.27540	0.779036	3.51127	3.07994	0.00624487	0.788207	-4.05404
MSTRG.27702	0.805755	4.3468	3.05688	0.00657185	0.788207	-4.04095
MSTRG.27859	2.20613	-1.5556	2.92724	0.00874269	0.788207	-4.39403
MSTRG.29091	0.689217	6.40479	3.09091	0.00609494	0.788207	-4.01206
MSTRG.29216	0.844315	-0.743153	3.01631	0.00718778	0.788207	-4.31385
MSTRG.29745	0.864781	2.89366	3.17049	0.00510743	0.788207	-4.05277
MSTRG.29843	0.871501	2.67272	3.02498	0.00705156	0.788207	-4.10229
MSTRG.30200	0.477709	4.64278	2.93729	0.00855207	0.788207	-4.07174
MSTRG.30269	0.685011	3.77284	2.90189	0.00924148	0.788207	-4.09837
MSTRG.31644	0.754978	8.91096	2.98898	0.0076339	0.788207	-4.05021
MSTRG.33434	1.09295	2.65436	2.86976	0.00991351	0.788207	-4.14706
MSTRG.33859	0.785357	3.58421	3.03107	0.00695741	0.788207	-4.06601
MSTRG.34189	0.886002	7.6036	3.81014	0.00120937	0.788207	-3.79921
MSTRG.34189|QKI	0.649708	6.29027	3.50344	0.00242067	0.788207	-3.8877
MSTRG.34405	-3.46058	-2.06029	-3.52527	0.00230434	0.788207	-4.34291
MSTRG.35159	2.13269	-2.03694	2.86824	0.00994642	0.788207	-4.4209
MSTRG.37221	0.797595	2.26656	2.94758	0.0083612	0.788207	-4.14141
MSTRG.38967	1.42095	2.64477	3.05507	0.00659823	0.788207	-4.10093
MSTRG.3935	1.22797	3.33269	2.87128	0.00988059	0.788207	-4.12279
MSTRG.39426	0.92847	1.35255	3.97825	0.000825959	0.788207	-3.96722
MSTRG.40201	0.880866	1.16335	2.90375	0.00920404	0.788207	-4.21192
MSTRG.4097	0.960507	2.34994	3.01045	0.00728129	0.788207	-4.12213
MSTRG.41043|MBNL3	1.56782	2.69372	3.58212	0.00202667	0.788207	-3.96394
MSTRG.4104	0.959336	4.58412	2.96486	0.00804982	0.788207	-4.0654
MSTRG.4581	0.861455	4.84469	2.87854	0.00972539	0.788207	-4.08812
MSTRG.4584	0.906008	5.76111	3.21457	0.00462953	0.788207	-3.97736
MSTRG.6322	0.895539	4.63143	2.98533	0.00769546	0.788207	-4.05833
MSTRG.7413	0.739808	4.42164	3.08607	0.00616072	0.788207	-4.03069
MSTRG.7415	0.681159	6.39394	2.87142	0.00987754	0.788207	-4.08037
MSTRG.7529	1.98476	6.87424	3.86961	0.00105678	0.788207	-3.78406
MSTRG.8059	-1.30368	6.20241	-3.16562	0.00516309	0.788207	-3.99011
MSTRG.8150	1.34791	5.858	3.3471	0.00344137	0.788207	-3.9377
MSTRG.8704	2.26642	-3.25714	3.11996	0.00571462	0.788207	-4.42788
MSTRG.8814	1.41789	1.03447	3.90299	0.000979722	0.788207	-4.01963
MSTRG.9037	1.09503	1.89697	2.86764	0.00995943	0.788207	-4.18264
MSTRG.9104	1.25294	5.96683	3.69609	0.00156602	0.788207	-3.83464
MSTRG.9105	0.885808	4.76492	2.90479	0.00918322	0.788207	-4.08108
ENSG00000227053.2|MUC12-AS1	-1.30416	-2.2458	-2.96633	0.00802386	0.788207	-4.40782
MSTRG.14937|NAE1	0.739069	4.41727	2.88005	0.00969331	0.788207	-4.09287
ENSG00000285231.1|OOSP3	2.07789	-4.14198	2.89693	0.00934225	0.788207	-4.46137
ENSG00000182070.7|OR52A1	1.87783	-3.15017	2.86881	0.00993399	0.788207	-4.45047
MSTRG.31546|PCDHGB4	1.15991	3.23197	2.97616	0.00785231	0.788207	-4.09581
MSTRG.40801|PLP1	1.93376	9.58881	3.19672	0.0048176	0.788207	-3.99353
ENSG00000272205.1|POU2F1-DT	1.74306	-4.49237	2.91811	0.00891918	0.788207	-4.46407
MSTRG.31621|PRELID2	0.877602	2.73043	3.28077	0.00399298	0.788207	-4.0311
MSTRG.3302|PROX1	0.647214	4.84329	3.01991	0.0071309	0.788207	-4.04444
MSTRG.28910|REST	0.494331	4.33099	2.98704	0.00766664	0.788207	-4.06124
MSTRG.11465|RN7SL213P	1.21581	-3.89186	2.88657	0.00955637	0.788207	-4.46421
MSTRG.33821|RNA5SP218	1.60582	-4.60191	2.99483	0.00753628	0.788207	-4.45911
MSTRG.36522|RNU6-1084P	1.19732	-5.72475	2.92021	0.00887832	0.788207	-4.4627
MSTRG.3038|RO60	0.85401	5.38422	3.02924	0.00698567	0.788207	-4.03664
MSTRG.23089|RPL37A-DT	1.33475	-1.07979	2.94639	0.00838309	0.788207	-4.35241
MSTRG.18282|RTTN	0.461438	5.10463	2.91987	0.00888497	0.788207	-4.07207
MSTRG.3593|RYR2	-1.76596	2.43953	-2.97722	0.00783402	0.788207	-4.12548
MSTRG.22639|SESTD1	0.89645	6.6025	2.89593	0.00936277	0.788207	-4.07249
MSTRG.3414|SRP9	1.05107	5.36773	2.87688	0.00976056	0.788207	-4.08413
MSTRG.2691|TMCO1-AS1	0.714533	0.280508	2.89966	0.0092868	0.788207	-4.26437
MSTRG.17915|TTC39C-AS1	2.07015	-5.0651	3.77902	0.00129776	0.788207	-4.40213
MSTRG.22592|WIPF1	0.625339	4.38222	3.34684	0.00344338	0.788207	-3.95397
MSTRG.19181|ZNF506	0.601287	4.81634	3.0255	0.00704352	0.788207	-4.04297
MSTRG.19258|ZNF708	0.516257	5.43175	2.96843	0.00798705	0.788207	-4.0545

## Sheet: Table S2
ABCA13
ADD3
AFF2
AOC4P
APOA1-AS
ASCL3
C11orf65
CACNA1C-IT1
CCDC54
CCDC80
CCL2
CENPNP1
CEP83-DT
CFAP97P1
CHN2-AS1
CLCA2
CLCN3P1
CMA1
COL4A5
CYB5R2
DAPK3
DDX19B
DNAJC27-AS1
DPRXP3
DPRXP4
EDA2R
EEF1A1P20
EIF3C
ELOCP18
ELOCP21
ELOVL1
ENSG00000187472
ENSG00000212391
ENSG00000213976
ENSG00000220240
ENSG00000224359
ENSG00000225755
ENSG00000227914
ENSG00000228360
ENSG00000228506
ENSG00000228522
ENSG00000229022
ENSG00000230659
ENSG00000231020
ENSG00000231092
ENSG00000231704
ENSG00000232346
ENSG00000232463
ENSG00000233397
ENSG00000235158
ENSG00000235880
ENSG00000235996
ENSG00000236106
ENSG00000236717
ENSG00000237444
ENSG00000238149
ENSG00000239930
ENSG00000239994
ENSG00000242292
ENSG00000248373
ENSG00000248393
ENSG00000248401
ENSG00000250158
ENSG00000251218
ENSG00000253671
ENSG00000254006
ENSG00000254238
ENSG00000254511
ENSG00000255237
ENSG00000255361
ENSG00000255496
ENSG00000255521
ENSG00000256571
ENSG00000256609
ENSG00000257207
ENSG00000257449
ENSG00000258090
ENSG00000259255
ENSG00000259509
ENSG00000259675
ENSG00000260360
ENSG00000260613
ENSG00000263154
ENSG00000263688
ENSG00000265712
ENSG00000266003
ENSG00000266126
ENSG00000266709
ENSG00000266821
ENSG00000267148
ENSG00000267591
ENSG00000267693
ENSG00000268170
ENSG00000268333
ENSG00000268985
ENSG00000269534
ENSG00000269680
ENSG00000269944
ENSG00000269966
ENSG00000270149
ENSG00000270708
ENSG00000271511
ENSG00000272180
ENSG00000272566
ENSG00000272914
ENSG00000272970
ENSG00000273093
ENSG00000273507
ENSG00000273971
ENSG00000274549
ENSG00000275636
ENSG00000276791
ENSG00000278924
ENSG00000278993
ENSG00000278998
ENSG00000279446
ENSG00000280060
ENSG00000282527
ENSG00000283108
ENSG00000285218
ENSG00000285722
ENSG00000286279
ENSG00000286369
ENSG00000286400
ENSG00000286429
ENSG00000286573
ENSG00000286576
ENSG00000286615
ENSG00000286873
ENSG00000286976
ENSG00000287181
ENSG00000287185
ENSG00000287277
ENSG00000287289
ENSG00000287494
ENSG00000287613
ENSG00000287704
ENSG00000287732
ENSG00000287795
ENSG00000287867
ENSG00000287920
ENSG00000287930
ENSG00000287933
ENSG00000288019
ENSG00000288533
ENSG00000288637
ENSG00000288696
ENSG00000288743
ENSG00000289006
ENSG00000289216
ENSG00000289337
ENSG00000289351
ENSG00000289416
ENSG00000289471
ENSG00000289625
EPPIN
ESR2
ETFBKMT
ETNK1-DT
FAM214B
FAM225A
FAM236C
FKBP9P1
FLNC
FMO4
FUT8-AS1
GALNT4
GAPT
GARS1P1
GEMIN8
GFAP
GJD4
GLUD1P9
GNB5
GPR101
GSTM5
GSTZ1
GSX1
H2AP
H3P38
HEATR5A
HNRNPA1P45
HNRNPA3P16
HOATZ
HS3ST3A1
ITGA2
ITGA6
JRK
KCNMB3
LAMTOR5-AS1
LDHC
LEPROT
LGALS12
LINC00557
LINC01127
LINC01266
LINC01411
LINC01515
LINC01666
LINC01690
LINC01966
LINC02026
LINC02177
LINC02448
LINC02785
LIX1
LRIG1
LRIT1
LRP11
LRRC63
LYPLAL1-DT
MBNL3
MIR4682
MIR665
MIR6828
MIR7849
MSTRG.11514
MSTRG.12326
MSTRG.12664
MSTRG.12714
MSTRG.13388
MSTRG.13531
MSTRG.15192
MSTRG.1689
MSTRG.17131
MSTRG.17967
MSTRG.18070
MSTRG.20482
MSTRG.20777
MSTRG.21282
MSTRG.23337
MSTRG.24320
MSTRG.25524
MSTRG.26309
MSTRG.26671
MSTRG.29149
MSTRG.29487
MSTRG.29619
MSTRG.29880
MSTRG.32552
MSTRG.33311
MSTRG.34734
MSTRG.37377
MSTRG.3838
MSTRG.39170
MSTRG.3936
MSTRG.39424
MSTRG.39789
MSTRG.40849
MSTRG.41109
MSTRG.4391
MSTRG.5047
MSTRG.5312
MSTRG.6183
MSTRG.6333
MSTRG.6689
MSTRG.7890
MSTRG.9317
MTATP6P26
MTCO2P1
MTND1P8
MTND5P6
MTNR1A
MTRNR2L4
NANOGNBP2
NTRK1
NTS
OLR1
OR5AK4P
OR7E35P
OR9A2
OR9P1P
PCDHA9
PDCD6-AHRR
PDE11A
PI16
PIRT
PITPNA-AS1
PLD5P1
PLPP5
PLS1-AS1
PRXL2CP1
QKI
RB1-DT
RHCE
RN7SKP101
RN7SL143P
RN7SL364P
RN7SL418P
RN7SL604P
RN7SL606P
RN7SL788P
RN7SL817P
RN7SL832P
RNA5SP469
RNU2-12P
RNU2-60P
RNU4-21P
RNU6-2
RNU6-236P
RNU6-542P
RNU6-680P
RNU7-10P
RPE65
RPL23AP36
RPL23AP85
RPL26P9
RPL5P2
RPL7P48
RPS2P1
RPS7P14
RRAGAP1-AS1
RXFP2
S100B
SLAMF6
SLCO1B1
SMIM6
SNHG18
SORCS1
SP7
SPINK14
STAG2
SULT1C4
TAS2R31
TBC1D1
TEX13C
TFAP2A-AS2
TJP2
TMEM220-AS1
TMTC2
TNC
TP53
TREML1
TRIM59
TUBAP13
UBE2G1
UBOX5-AS1
UNC5C
UNGP3
VN1R34P
VWA3B
Y_RNA
ZC2HC1B
ZC3H10
ZFP57

## Sheet: Table S3
chr1	14787	14977	JUNC00000001	2	-	0.0046288	0.00250093
chr1	14829	14969	JUNC00000002	68	-	0.999967	0.999987
chr1	15038	15795	JUNC00000003	34	-	1	1
chr1	185559	186316	JUNC00000004	111	-	1	1
chr1	15947	16606	JUNC00000005	5	-	0.999993	0.999986
chr1	16765	16857	JUNC00000006	18	-	1	1
chr1	17055	17232	JUNC00000007	123	-	1	1
chr1	17055	17914	JUNC00000008	5	-	1	1
chr1	17055	17605	JUNC00000009	5	-	1	1
chr1	17368	17605	JUNC00000010	26	-	0.999937	0.999902
chr1	17742	17914	JUNC00000011	132	-	1	1
chr1	18061	18267	JUNC00000012	57	-	1	1
chr1	18061	24737	JUNC00000013	4	-	1	1
chr1	18061	29320	JUNC00000014	1	-	1	1
chr1	18366	18912	JUNC00000015	7	-	0.999879	0.999941
chr1	18366	24737	JUNC00000016	45	-	1	1
chr1	18369	24737	JUNC00000017	7	-	1	1
chr1	18379	24737	JUNC00000018	55	-	1	1
chr1	18369	18912	JUNC00000019	1	-	0.999116	0.999463
chr1	20286	24737	JUNC00000020	2	-	1	1
chr1	30667	30975	JUNC00000021	3	+	0.807092	0.819015
chr1	90050	90286	JUNC00000022	4	-	2.176106e-10	1.0631463e-09
chr1	91629	92090	JUNC00000023	6	-	0.0032041	0.00380257
chr1	92240	112699	JUNC00000024	4	-	0.912919	0.918848
chr1	92240	165883	JUNC00000025	23	-	0.460105	0.65169
chr1	92240	169048	JUNC00000026	4	-	0.894674	0.780206
chr1	165942	168099	JUNC00000027	35	-	1	1
chr1	766387	768547	JUNC00000028	52	-	0.999995	0.999998
chr1	165942	167958	JUNC00000029	18	-	0.999617	0.999559
chr1	524538	526554	JUNC00000030	17	-	0.999372	0.999344
chr1	120932	165883	JUNC00000031	12	-	0.993304	0.996979
chr1	123714	165883	JUNC00000032	5	-	0.886097	0.873425
chr1	134394	134461	JUNC00000033	1	+	0.00206979	0.00171387
chr1	135443	135530	JUNC00000034	1	+	2.6980638e-08	3.44812e-07
chr1	136264	137286	JUNC00000035	1	-	1.2080212e-08	2.2771689e-08
chr1	136269	136854	JUNC00000036	1	-	3.0717564e-07	3.2958343e-07
chr1	136366	136854	JUNC00000037	6	-	1.3011716e-06	4.150528e-06
chr1	136361	137286	JUNC00000038	1	-	7.913094e-09	1.7268299e-08
chr1	137044	137286	JUNC00000039	1	-	2.8764553e-11	1.5978258e-10
chr1	137239	137286	JUNC00000040	1	-	5.0278953e-07	1.9780007e-06
chr1	139847	140074	JUNC00000041	4	-	0.995606	0.996859
chr1	140760	142946	JUNC00000042	2	-	0.116099	0.112411
chr1	140760	155766	JUNC00000043	2	-	0.753441	0.671315
chr1	143011	146385	JUNC00000044	4	-	0.996732	0.998311
chr1	744825	746694	JUNC00000045	12	-	0.525648	0.434713
chr1	146509	155766	JUNC00000046	4	-	1	1
chr1	155831	164262	JUNC00000047	11	-	0.999957	0.999971
chr1	164505	164770	JUNC00000048	1	-	0.923833	0.798215
chr1	164791	165883	JUNC00000049	19	-	0.999245	0.999376
chr1	165283	165883	JUNC00000050	3	-	0.214388	0.470738
chr1	165942	167963	JUNC00000051	6	-	0.999976	0.999947
chr1	168165	169048	JUNC00000052	97	-	0.999982	0.99998
chr1	165942	169048	JUNC00000053	4	-	0.999991	0.999982
chr1	168163	169048	JUNC00000054	3	-	0.993679	0.994265
chr1	507756	511945	JUNC00000055	5	-	5.3857242e-08	7.7585463e-07
chr1	749468	753662	JUNC00000056	5	-	3.4030472e-07	2.8133682e-06
chr1	169264	172556	JUNC00000057	3	-	0.995802	0.994622
chr1	172688	173752	JUNC00000058	13	-	0.952423	0.677398
chr1	524538	526559	JUNC00000059	7	-	0.999935	0.999886
chr1	177730	181036	JUNC00000060	1	-	0.877475	0.971246
chr1	185350	185490	JUNC00000061	74	-	0.999945	0.999977
chr1	186469	187128	JUNC00000062	41	-	1	0.999998
chr1	187287	187379	JUNC00000063	12	-	1	1
chr1	187577	187754	JUNC00000064	95	-	1	1
chr1	187577	188438	JUNC00000065	3	-	1	1
chr1	187890	188129	JUNC00000066	32	-	0.999989	0.999979
chr1	188266	188438	JUNC00000067	59	-	1	1
chr1	188584	188790	JUNC00000068	39	-	1	1
chr1	188584	195262	JUNC00000069	3	-	1	1
chr1	188584	199836	JUNC00000070	1	-	1	1
chr1	188892	195262	JUNC00000071	12	-	1	1
chr1	188902	195262	JUNC00000072	59	-	1	1
chr1	190809	195262	JUNC00000073	3	-	1	1
chr1	259025	267302	JUNC00000074	1	-	0.0217212	0.0284687
chr1	259025	266668	JUNC00000075	3	-	0.962568	0.934747
chr1	259025	261549	JUNC00000076	1	-	0.715296	0.806671
chr1	261634	267302	JUNC00000077	9	-	7.370111e-06	3.0508454e-05
chr1	261634	266668	JUNC00000078	7	-	0.0114962	0.0189106
chr1	261634	356050	JUNC00000079	3	-	0.0114962	0.0189106
chr1	266981	356304	JUNC00000080	17	-	6.1859727e-12	8.5154e-11
chr1	266981	356245	JUNC00000081	8	-	5.1889344e-11	4.4927173e-09
chr1	268204	268666	JUNC00000082	38	-	0.399072	0.376748
chr1	268816	289265	JUNC00000083	3	-	0.960698	0.965716
chr1	348430	356050	JUNC00000084	6	-	0.992636	0.98582
chr1	348430	350954	JUNC00000085	4	-	0.946867	0.955846
chr1	351039	356050	JUNC00000086	6	-	0.0065677	0.010182
chr1	357586	358048	JUNC00000087	3	-	0.982387	0.97341
chr1	358183	365564	JUNC00000088	4	-	0.994192	0.9968
chr1	365692	373143	JUNC00000089	6	-	0.998643	0.99929
chr1	365692	368250	JUNC00000090	4	-	0.985506	0.981705
chr1	373323	379768	JUNC00000091	4	-	0.999994	0.999903
chr1	601577	607954	JUNC00000092	9	-	0.999997	0.999941
chr1	379870	463911	JUNC00000093	1	-	0.994276	0.996255
chr1	479725	524479	JUNC00000094	4	-	0.869847	0.840599
chr1	485208	497108	JUNC00000095	7	-	0.999975	0.999963
chr1	490377	490444	JUNC00000096	1	+	0.00206979	0.00171387
chr1	491426	491513	JUNC00000097	1	+	2.6980638e-08	3.44812e-07
chr1	492247	492488	JUNC00000098	1	-	9.363578e-08	1.4312926e-07
chr1	492441	492488	JUNC00000099	1	-	1.3258458e-06	3.3658278e-06
chr1	494898	494991	JUNC00000100	14	-	0.0711742	0.0708409
chr1	729955	732016	JUNC00000101	12	-	0.998391	0.998828
chr1	495049	497108	JUNC00000102	5	-	0.988727	0.99516
chr1	495049	495276	JUNC00000103	1	-	0.994807	0.997227
chr1	495049	498683	JUNC00000104	1	-	0.991767	0.994841
chr1	495189	498596	JUNC00000105	8	+	1.6774713e-09	1.7612504e-09
chr1	495574	498981	JUNC00000106	6	-	3.122656e-10	5.796344e-10
chr1	497299	498398	JUNC00000107	12	-	0.0371046	0.021161
chr1	497299	498072	JUNC00000108	16	-	0.54551	0.504571
chr1	497303	498072	JUNC00000109	2	-	0.0168515	0.0219651
chr1	498305	498398	JUNC00000110	14	-	0.195846	0.244028
chr1	729950	733186	JUNC00000111	3	-	1.3189976e-08	7.0845574e-09
chr1	729950	736592	JUNC00000112	3	-	4.5245517e-07	5.235938e-07
chr1	729950	740008	JUNC00000113	3	-	9.808261e-09	4.207136e-09
chr1	498456	501555	JUNC00000114	4	-	0.998593	0.999001
chr1	498456	498683	JUNC00000115	2	-	0.991928	0.995297
chr1	499369	501555	JUNC00000116	2	-	0.110877	0.126272
chr1	501620	504979	JUNC00000117	10	-	0.991232	0.996098
chr1	501620	502861	JUNC00000118	1	-	0.990397	0.991499
chr1	501620	502464	JUNC00000119	3	-	0.995935	0.993398
chr1	501620	502186	JUNC00000120	2	-	0.999535	0.999612
chr1	502243	502464	JUNC00000121	1	-	0.565295	0.768907
chr1	505103	514358	JUNC00000122	7	-	1	1
chr1	514423	522858	JUNC00000123	10	-	0.999945	0.999967
chr1	514423	517184	JUNC00000124	3	-	0.959448	0.974524
chr1	514423	517155	JUNC00000125	1	-	0.642733	0.671764
chr1	517266	522858	JUNC00000126	43	-	0.998157	0.99938
chr1	523879	524479	JUNC00000127	1	-	0.199413	0.443672
chr1	524538	527644	JUNC00000128	4	-	0.999988	0.999978
chr1	525816	618404	JUNC00000129	1	-	6.8680057e-12	8.072964e-10
chr1	526009	597636	JUNC00000130	1	+	6.047125e-16	3.9342827e-14
chr1	527860	531151	JUNC00000131	6	-	0.991091	0.990344
chr1	766387	768411	JUNC00000132	8	-	0.999938	0.999944
chr1	586358	586820	JUNC00000133	4	-	0.980063	0.969787
chr1	587148	632021	JUNC00000134	14	-	4.784943e-07	2.3978638e-08
chr1	632066	632146	JUNC00000135	1	-	1.4956051e-06	3.090237e-06
chr1	594756	601397	JUNC00000136	3	-	0.997984	0.999209
chr1	594756	597298	JUNC00000137	1	-	0.989096	0.982731
chr1	599131	601397	JUNC00000138	3	-	0.201659	0.0891779
chr1	608056	698887	JUNC00000139	2	-	0.990081	0.993566
chr1	725380	725447	JUNC00000140	1	+	0.00206979	0.00171387
chr1	729804	733306	JUNC00000141	16	-	0.0486932	0.0418982
chr1	729804	736712	JUNC00000142	15	-	0.1324	0.216232
chr1	729804	729897	JUNC00000143	12	-	0.0983529	0.0934419
chr1	733364	735422	JUNC00000144	18	-	0.916766	0.962551
chr1	736770	738833	JUNC00000145	21	-	0.999421	0.999538
chr1	729955	735418	JUNC00000146	1	-	0.788712	0.83872
chr1	730095	733504	JUNC00000147	6	+	3.8590745e-08	1.7697541e-08
chr1	730095	736910	JUNC00000148	5	+	1.0352839e-07	6.770897e-08
chr1	732207	732980	JUNC00000149	17	-	0.40478	0.476958
chr1	732207	733306	JUNC00000150	22	-	0.0626365	0.0250964
chr1	732207	739792	JUNC00000151	1	-	0.292418	0.204828
chr1	732211	736386	JUNC00000152	2	-	0.0331925	0.0398008
chr1	733364	738833	JUNC00000153	4	-	0.99645	0.997117
chr1	732207	736712	JUNC00000154	1	-	0.172116	0.1418
chr1	733213	733306	JUNC00000155	22	-	0.162536	0.170496
chr1	735613	739792	JUNC00000156	1	-	0.337203	0.224729
chr1	735617	736386	JUNC00000157	2	-	0.0488386	0.0623928
chr1	735613	736712	JUNC00000158	2	-	0.246199	0.210507
chr1	736360	739776	JUNC00000159	1	-	1.084361e-13	4.2072418e-12
chr1	736619	736712	JUNC00000160	10	-	0.37143	0.386051
chr1	736619	740128	JUNC00000161	4	-	0.0198789	0.0237396
chr1	736770	738829	JUNC00000162	2	-	0.172791	0.239502
chr1	736770	743285	JUNC00000163	5	-	0.999519	0.999639
chr1	736766	740127	JUNC00000164	1	-	0.00235919	0.0236718
chr1	740186	743285	JUNC00000165	7	-	0.999145	0.999523
chr1	743350	743916	JUNC00000166	9	-	0.999776	0.999774
chr1	743350	746694	JUNC00000167	11	-	0.99795	0.999038
chr1	739024	740128	JUNC00000168	24	-	0.00410605	0.00288503
chr1	739024	739792	JUNC00000169	1	-	0.206377	0.158919
chr1	743350	744194	JUNC00000170	3	-	0.997734	0.996592
chr1	744391	744727	JUNC00000171	1	-	0.819538	0.850316
chr1	746818	749237	JUNC00000172	16	-	0.989703	0.987447
chr1	746818	756076	JUNC00000173	12	-	1	1
chr1	756141	758966	JUNC00000174	45	-	0.99593	0.989542
chr1	749381	756076	JUNC00000175	6	-	0.999638	0.999676
chr1	749381	753662	JUNC00000176	4	-	0.994966	0.996099
chr1	753852	756076	JUNC00000177	6	-	0.779123	0.906399
chr1	759123	764722	JUNC00000178	42	-	0.998669	0.999575
chr1	764965	765226	JUNC00000179	2	-	0.871064	0.743696
chr1	765247	766328	JUNC00000180	27	-	0.998828	0.999496
chr1	765247	768547	JUNC00000181	1	-	0.999989	0.999989
chr1	768613	769496	JUNC00000182	160	-	0.99986	0.999861
chr1	765739	766328	JUNC00000183	6	-	0.153692	0.264245
chr1	766387	768406	JUNC00000184	5	-	0.999838	0.999888
chr1	768613	774170	JUNC00000185	14	-	0.99998	0.99995
chr1	768611	769496	JUNC00000186	2	-	0.948686	0.929914
chr1	769712	772975	JUNC00000187	42	-	0.992115	0.991186
chr1	773107	774170	JUNC00000188	15	-	0.90236	0.411251
chr1	774280	778509	JUNC00000189	2	-	0.999134	0.996456
chr1	774280	827483	JUNC00000190	1	-	0.999999	0.999999
chr1	774280	805798	JUNC00000191	6	-	1	1
chr1	774280	778558	JUNC00000192	2	-	0.999923	0.999746
chr1	774280	808573	JUNC00000193	1	-	0.999954	0.999889
chr1	774280	778283	JUNC00000194	2	-	0.697162	0.624144
chr1	805891	808573	JUNC00000195	39	-	0.999999	0.999998
chr1	778459	778558	JUNC00000196	2	-	0.621524	0.562954
chr1	804222	804775	JUNC00000197	5	+	0.403365	0.477534
chr1	805891	827483	JUNC00000198	1	-	1	1
chr1	808623	808730	JUNC00000199	18	-	0.999824	0.999728
chr1	808623	810066	JUNC00000200	20	-	0.999949	0.999953
chr1	805889	808573	JUNC00000201	1	-	0.99981	0.999696
chr1	807323	809657	JUNC00000202	1	+	0.000338547	0.000415564
chr1	808840	810066	JUNC00000203	4	-	0.999277	0.999401
chr1	818202	818722	JUNC00000204	2	+	0.898904	0.84409
chr1	819931	821051	JUNC00000205	1	-	4.590202e-11	1.8503076e-09
chr1	820001	821051	JUNC00000206	1	-	2.4867985e-10	4.56608e-09
chr1	820036	821051	JUNC00000207	1	-	8.7211294e-11	2.444326e-09
chr1	820316	821051	JUNC00000208	1	-	6.2658373e-10	6.162136e-09
chr1	820364	823264	JUNC00000209	1	-	6.705454e-08	1.6072515e-07
chr1	820386	821051	JUNC00000210	1	-	2.3330274e-10	7.883476e-09
chr1	820596	821051	JUNC00000211	1	-	6.6072154e-08	1.8569203e-07
chr1	820701	821051	JUNC00000212	1	-	1.2519044e-09	2.0619096e-08
chr1	820806	821051	JUNC00000213	1	-	1.4383711e-09	3.9646357e-09
chr1	820911	821051	JUNC00000214	1	-	1.3034328e-07	5.230456e-06
chr1	820981	821051	JUNC00000215	1	-	2.729285e-07	3.4728248e-07
chr1	827775	829002	JUNC00000216	5	+	0.999984	0.999972
chr1	829104	847653	JUNC00000217	5	+	0.977151	0.993297
chr1	829104	851926	JUNC00000218	2	+	0.821714	0.89846
chr1	839458	839500	JUNC00000219	5	-	1.3229304e-09	4.380741e-09
chr1	839444	839554	JUNC00000220	2	-	3.8016432e-16	1.7144652e-14
chr1	839486	839554	JUNC00000221	2	-	2.404832e-14	1.1706504e-13
chr1	839528	839554	JUNC00000222	3	-	4.0061125e-11	1.6962018e-10
chr1	841373	847653	JUNC00000223	1	+	0.995173	0.986645
chr1	847806	849483	JUNC00000224	3	+	0.299101	0.485794
chr1	847806	851926	JUNC00000225	3	+	0.982101	0.990799
chr1	847806	850177	JUNC00000226	3	+	0.983753	0.994332
chr1	849602	851926	JUNC00000227	1	+	0.998737	0.999551
chr1	852110	852670	JUNC00000228	6	+	0.997425	0.997945
chr1	852110	853390	JUNC00000229	2	+	0.699044	0.823017
chr1	852766	853390	JUNC00000230	10	+	0.00848253	0.00498471
chr1	1051815	1053752	JUNC00000231	19	+	1	1
chr1	854815	861104	JUNC00000232	1	+	0.986832	0.976303
chr1	855121	856448	JUNC00000233	3	+	0.735765	0.710202
chr1	855136	856448	JUNC00000234	2	+	0.764811	0.784446
chr1	861273	865259	JUNC00000235	1	+	0.999978	0.999976
chr1	896091	898086	JUNC00000236	1	-	1	1
chr1	925800	925921	JUNC00000237	1	+	0.999996	0.999994
chr1	926013	930154	JUNC00000238	2	+	1	1
chr1	933097	1022445	JUNC00000239	1	+	3.1798447e-10	2.1653712e-09
chr1	1022462	1035276	JUNC00000240	23	+	1	1
chr1	1035324	1040664	JUNC00000241	28	+	1	1
chr1	935896	939039	JUNC00000242	2	+	0.999962	0.999969
chr1	939129	939274	JUNC00000243	3	+	1	1
chr1	939129	939271	JUNC00000244	1	+	1	1
chr1	939412	941143	JUNC00000245	4	+	1	0.999998
chr1	939460	941143	JUNC00000246	3	+	0.99999	0.999895
chr1	941306	942135	JUNC00000247	1	+	0.998434	0.999123
chr1	942251	942409	JUNC00000248	2	+	1	1
chr1	942488	942558	JUNC00000249	4	+	1	1
chr1	943377	943697	JUNC00000250	2	+	1	1
chr1	943808	943907	JUNC00000251	5	+	1	1
chr1	944800	945041	JUNC00000252	3	-	1	0.999999
chr1	944800	945056	JUNC00000253	13	-	0.999999	0.999998
chr1	945146	945517	JUNC00000254	22	-	1	1
chr1	945422	945517	JUNC00000255	1	-	1	1
chr1	945653	946146	JUNC00000256	1	-	1	0.999999
chr1	945653	946172	JUNC00000257	34	-	1	1
chr1	946286	946401	JUNC00000258	39	-	1	1
chr1	946545	948130	JUNC00000259	58	-	1	1
chr1	948232	948489	JUNC00000260	34	-	1	1
chr1	948603	951126	JUNC00000261	25	-	1	1
chr1	951238	951999	JUNC00000262	15	-	1	1
chr1	952139	952411	JUNC00000263	16	-	1	1
chr1	952600	953174	JUNC00000264	30	-	1	1
chr1	953288	953781	JUNC00000265	28	-	1	1
chr1	953892	954003	JUNC00000266	19	-	1	1
chr1	954082	955922	JUNC00000267	37	-	0.993934	0.996146
chr1	954082	954416	JUNC00000268	1	-	0.438885	0.468027
chr1	956013	956094	JUNC00000269	46	-	0.999437	0.99955
chr1	956215	956893	JUNC00000270	41	-	0.979649	0.957414
chr1	957025	957098	JUNC00000271	20	-	1	1
chr1	957273	958928	JUNC00000272	15	-	1	1
chr1	959081	959214	JUNC00000273	7	-	1	1
chr1	961552	961628	JUNC00000274	6	+	1	1
chr1	961750	961825	JUNC00000275	5	+	1	1
chr1	962047	962354	JUNC00000276	4	+	1	1
chr1	962471	962703	JUNC00000277	2	+	1	1
chr1	962917	963108	JUNC00000278	7	+	1	1
chr1	963253	963336	JUNC00000279	3	+	1	1
chr1	963504	963919	JUNC00000280	14	+	0.999996	0.999993
chr1	964008	964106	JUNC00000281	13	+	0.999998	0.999996
chr1	964180	964348	JUNC00000282	6	+	0.999939	0.999925
chr1	964167	964348	JUNC00000283	2	+	0.999966	0.999982
chr1	964530	964962	JUNC00000284	7	+	1	1
chr1	970601	970685	JUNC00000285	2	+	1	1
chr1	997617	997656	JUNC00000286	2	-	4.95124e-11	7.56433e-10
chr1	999432	999525	JUNC00000287	8	-	1	1
chr1	999432	999532	JUNC00000288	2	-	1	1
chr1	999613	999691	JUNC00000289	7	-	1	1
chr1	999787	999865	JUNC00000290	1	-	1	1
chr1	1013576	1013983	JUNC00000291	13	+	1	0.999999
chr1	1020373	1022200	JUNC00000292	16	+	1	1
chr1	1030158	1030698	JUNC00000293	2	+	6.3163332e-09	5.317854e-08
chr1	1034703	1035276	JUNC00000294	3	+	1	1
chr1	1040880	1041172	JUNC00000295	16	+	1	1
chr1	1041397	1041477	JUNC00000296	22	+	1	0.999999
chr1	1041702	1041955	JUNC00000297	21	+	1	1
chr1	1042162	1043238	JUNC00000298	23	+	1	1
chr1	1042748	1043238	JUNC00000299	1	+	1	1
chr1	1043457	1043537	JUNC00000300	26	+	1	1
chr1	1043446	1054482	JUNC00000301	1	+	0.602412	0.923121
chr1	1043732	1043822	JUNC00000302	18	+	1	1
chr1	1044023	1044108	JUNC00000303	28	+	1	1
chr1	1044257	1044333	JUNC00000304	35	+	1	1
chr1	1044439	1045160	JUNC00000305	34	+	1	1
chr1	1045277	1045358	JUNC00000306	28	+	1	1
chr1	1045523	1045732	JUNC00000307	47	+	1	1
chr1	1045876	1045963	JUNC00000308	25	+	0.999996	0.999985
chr1	1046088	1046159	JUNC00000309	29	+	1	0.999999
chr1	1046265	1046396	JUNC00000310	22	+	1	1
chr1	1046735	1046819	JUNC00000311	17	+	0.999999	0.999998
chr1	1046957	1047326	JUNC00000312	28	+	1	1
chr1	1047454	1047572	JUNC00000313	16	+	1	1
chr1	1047687	1047775	JUNC00000314	19	+	1	1
chr1	1047895	1048011	JUNC00000315	17	+	1	0.999999
chr1	1048182	1049419	JUNC00000316	2	+	4.2509092e-07	5.702744e-08
chr1	1049451	1049565	JUNC00000317	36	+	1	1
chr1	1048365	1048866	JUNC00000318	15	+	0.999972	0.999952
chr1	1049059	1049235	JUNC00000319	32	+	1	1
chr1	1049795	1049902	JUNC00000320	15	+	0.998976	0.998456
chr1	1050037	1050232	JUNC00000321	13	+	0.999999	1
chr1	1050329	1050426	JUNC00000322	8	+	0.999999	0.999999
chr1	1050591	1050725	JUNC00000323	19	+	1	1
chr1	1050837	1051031	JUNC00000324	17	+	0.999839	0.999816
chr1	1050837	1051252	JUNC00000325	5	+	1	1
chr1	1051043	1051252	JUNC00000326	18	+	1	1
chr1	1051369	1051452	JUNC00000327	14	+	1	1
chr1	1051645	1051727	JUNC00000328	9	+	1	1
chr1	1051815	1051992	JUNC00000329	9	+	1	1
chr1	1052016	1053752	JUNC00000330	12	+	1	1
chr1	1052016	1053460	JUNC00000331	4	+	0.99999	0.99999
chr1	1053493	1053752	JUNC00000332	7	+	1	0.999996
chr1	1053977	1054447	JUNC00000333	37	+	1	1
chr1	1053977	1054050	JUNC00000334	1	+	0.85946	0.655906
chr1	1054551	1054823	JUNC00000335	20	+	1	1
chr1	1065833	1068560	JUNC00000336	1	-	0.932161	0.940435
chr1	1082987	1083914	JUNC00000337	7	-	0.318915	0.276954
chr1	1082987	1084352	JUNC00000338	10	-	0.99999	0.999988
chr1	1084383	1084480	JUNC00000339	11	-	0.99997	0.999954
chr1	1084506	1085877	JUNC00000340	15	-	1	1
chr1	1084086	1084352	JUNC00000341	3	-	0.96573	0.975765
chr1	1086012	1087138	JUNC00000342	5	-	1	1
chr1	1087204	1087501	JUNC00000343	11	-	0.999999	0.999999
chr1	1087597	1090352	JUNC00000344	8	-	1	1
chr1	1090428	1091471	JUNC00000345	9	-	0.999988	0.999985
chr1	1091565	1091990	JUNC00000346	9	-	0.999861	0.999801
chr1	1092103	1105955	JUNC00000347	4	-	0.999968	0.9999
chr1	1092103	1106649	JUNC00000348	2	-	0.978994	0.963805
chr1	1095124	1095671	JUNC00000349	1	-	0.0756063	0.135276
chr1	1098113	1104032	JUNC00000350	1	+	5.3645477e-10	1.5142315e-10
chr1	1099029	1099255	JUNC00000351	2	+	2.758595e-10	8.88284e-09
chr1	1099103	1099333	JUNC00000352	1	+	3.3083465e-09	2.0584232e-09
chr1	1099638	1099717	JUNC00000353	4	+	3.0076264e-10	5.6516316e-09
chr1	1099638	1099792	JUNC00000354	3	+	3.9748534e-11	7.000356e-11
chr1	1111821	1112008	JUNC00000355	2	-	0.748105	0.853025
chr1	1211832	1211941	JUNC00000356	1	-	1	1
chr1	1212138	1212637	JUNC00000357	2	-	0.999998	1
chr1	1212704	1212991	JUNC00000358	1	-	0.999981	0.999988
chr1	1213785	1213982	JUNC00000359	1	-	1	1
chr1	1217688	1218457	JUNC00000360	63	-	1	1
chr1	1218633	1218768	JUNC00000361	87	-	1	1
chr1	1218628	1218768	JUNC00000362	2	-	1	1
chr1	1218927	1223243	JUNC00000363	38	-	0.999999	0.999998
chr1	1218922	1223243	JUNC00000364	1	-	0.999985	0.999984
chr1	1218943	1223243	JUNC00000365	1	-	0.999995	0.999991
chr1	1220266	1220656	JUNC00000366	1	-	0.99994	0.999928
chr1	1220730	1223243	JUNC00000367	12	-	1	1
chr1	1223357	1223831	JUNC00000368	75	-	1	1
chr1	1223968	1228467	JUNC00000369	44	-	1	1
chr1	1228946	1231891	JUNC00000370	32	-	1	1
chr1	1242646	1242834	JUNC00000371	1	-	1	1
chr1	1242913	1243061	JUNC00000372	1	-	1	1
chr1	1244105	1244190	JUNC00000373	1	-	1	1
chr1	1244275	1244380	JUNC00000374	1	-	1	1
chr1	1255487	1256044	JUNC00000375	29	-	0.998371	0.997608
chr1	1256125	1256991	JUNC00000376	28	-	0.999985	0.999937
chr1	1257130	1257207	JUNC00000377	21	-	0.999998	0.999998
chr1	1257310	1263345	JUNC00000378	16	-	0.99999	0.999968
chr1	1257310	1262268	JUNC00000379	1	-	0.395982	0.240854
chr1	1263386	1267861	JUNC00000380	15	-	0.999958	0.999978
chr1	1267992	1273665	JUNC00000381	12	-	1	1
chr1	1267992	1273498	JUNC00000382	2	-	1	1
chr1	1267992	1272852	JUNC00000383	3	-	1	1
chr1	1274481	1279067	JUNC00000384	4	+	0.950584	0.958298
chr1	1275299	1279067	JUNC00000385	14	+	0.0904616	0.099823
chr1	1277263	1279067	JUNC00000386	3	+	0.0249142	0.0171977
chr1	1279148	1279330	JUNC00000387	2	+	0.946741	0.985351
chr1	1280666	1282010	JUNC00000388	3	+	0.0270822	0.0378814
chr1	1280666	1281410	JUNC00000389	3	+	0.002061	0.00268882
chr1	1280666	1282275	JUNC00000390	6	+	0.167069	0.283556
chr1	1280666	1281201	JUNC00000391	1	+	0.0845532	0.0576303
chr1	1282315	1283977	JUNC00000392	15	+	0.309356	0.409251
chr1	1281297	1281410	JUNC00000393	1	+	0.951268	0.929366
chr1	1281610	1282275	JUNC00000394	3	+	0.50403	0.387036
chr1	1281610	1282116	JUNC00000395	2	+	0.818299	0.687469
chr1	1282010	1282116	JUNC00000396	2	+	0.270035	0.166146
chr1	1282187	1282275	JUNC00000397	1	+	0.53322	0.404473
chr1	1282319	1283977	JUNC00000398	2	+	0.387827	0.779981
chr1	1284090	1285925	JUNC00000399	12	+	0.954309	0.978224
chr1	1285664	1285925	JUNC00000400	1	+	0.993705	0.989751
chr1	1286278	1286767	JUNC00000401	3	+	1	1
chr1	1286975	1287108	JUNC00000402	23	+	1	1
chr1	1287299	1287507	JUNC00000403	15	+	1	1
chr1	1287299	1287511	JUNC00000404	2	+	1	1
chr1	1287596	1287672	JUNC00000405	9	+	1	1
chr1	1287836	1287938	JUNC00000406	6	+	1	1
chr1	1288037	1290270	JUNC00000407	17	+	1	1
chr1	1290388	1290476	JUNC00000408	13	+	0.999928	0.999779
chr1	1290555	1290636	JUNC00000409	10	+	0.999958	0.99994
chr1	1290694	1290894	JUNC00000410	12	+	0.961408	0.972326
chr1	1290953	1291064	JUNC00000411	12	+	1	1
chr1	1291140	1291253	JUNC00000412	8	+	1	1
chr1	1293708	1293822	JUNC00000413	57	-	1	1
chr1	1293933	1294089	JUNC00000414	75	-	0.999946	0.999854
chr1	1293911	1294089	JUNC00000415	2	-	0.999973	0.999941
chr1	1294199	1294401	JUNC00000416	103	-	0.999894	0.999748
chr1	1294628	1294717	JUNC00000417	82	-	0.999898	0.999821
chr1	1294816	1295446	JUNC00000418	70	-	1	1
chr1	1295554	1295735	JUNC00000419	58	-	1	1
chr1	1295938	1296014	JUNC00000420	135	-	0.999999	1
chr1	1295934	1296014	JUNC00000421	13	-	0.999992	0.999989
chr1	1296109	1296210	JUNC00000422	108	-	1	1
chr1	1296280	1296424	JUNC00000423	73	-	1	1
chr1	1296633	1297821	JUNC00000424	120	-	1	1
chr1	1297436	1297524	JUNC00000425	9	+	1.869458e-07	5.7067416e-07
chr1	1297933	1298012	JUNC00000426	127	-	1	1
chr1	1297933	1298029	JUNC00000427	12	-	1	1
chr1	1298113	1298369	JUNC00000428	61	-	0.999987	0.999987
chr1	1298113	1298184	JUNC00000429	5	-	0.998216	0.998886
chr1	1298421	1298566	JUNC00000430	48	-	1	1
chr1	1298679	1299344	JUNC00000431	90	-	1	1
chr1	1299356	1299830	JUNC00000432	80	-	1	1
chr1	1299905	1299972	JUNC00000433	92	-	1	1
chr1	1300068	1300153	JUNC00000434	3	-	1	1
chr1	1300068	1300157	JUNC00000435	77	-	1	1
chr1	1300202	1300508	JUNC00000436	142	-	1	1
chr1	1300692	1301987	JUNC00000437	100	-	1	1
chr1	1302046	1302921	JUNC00000438	119	-	0.999995	0.999997
chr1	1300817	1301987	JUNC00000439	2	-	0.999987	0.999937
chr1	1300930	1301987	JUNC00000440	7	-	0.437897	0.278869
chr1	1302975	1303161	JUNC00000441	101	-	1	1
chr1	1303281	1304085	JUNC00000442	36	-	1	1
chr1	1304143	1307768	JUNC00000443	17	-	1	1
chr1	1304143	1304538	JUNC00000444	1	-	1	0.999999
chr1	1304143	1307071	JUNC00000445	1	-	0.999985	0.999975
chr1	1307156	1307768	JUNC00000446	3	-	0.999999	0.999999
chr1	1306797	1306820	JUNC00000447	2	-	1.7732656e-07	9.4198185e-07
chr1	1307383	1307768	JUNC00000448	2	-	0.999999	0.999997
chr1	1308127	1308914	JUNC00000449	2	+	0.999999	1
chr1	1308972	1309085	JUNC00000450	7	+	1	1
chr1	1308720	1308914	JUNC00000451	2	+	1	1
chr1	1309273	1309453	JUNC00000452	6	+	1	1
chr1	1309603	1309680	JUNC00000453	5	+	1	1
chr1	1309603	1309705	JUNC00000454	2	+	1	1
chr1	1309814	1310035	JUNC00000455	1	+	5.3166965e-05	7.077175e-05
chr1	1309851	1310633	JUNC00000456	30	+	0.99835	0.998745
chr1	1310688	1310787	JUNC00000457	9	+	0.996683	0.997206
chr1	1310688	1310839	JUNC00000458	4	+	0.943704	0.947045
chr1	1310688	1310908	JUNC00000459	20	+	0.999993	0.999994
chr1	1311071	1311329	JUNC00000460	10	+	0.999809	0.999374
chr1	1311924	1312017	JUNC00000461	45	-	1	0.999999
chr1	1312147	1312225	JUNC00000462	40	-	1	1
chr1	1312368	1312439	JUNC00000463	48	-	1	1
chr1	1312368	1312592	JUNC00000464	3	-	1	1
chr1	1312501	1312592	JUNC00000465	50	-	1	1
chr1	1312700	1312786	JUNC00000466	39	-	0.999997	0.99999
chr1	1312949	1313034	JUNC00000467	49	-	1	1
chr1	1312949	1313037	JUNC00000468	3	-	1	1
chr1	1313124	1313508	JUNC00000469	69	-	1	1
chr1	1313592	1313731	JUNC00000470	52	-	1	1
chr1	1313592	1313670	JUNC00000471	1	-	1	1
chr1	1313921	1314300	JUNC00000472	42	-	1	1
chr1	1314365	1314823	JUNC00000473	30	-	1	1
chr1	1314355	1314496	JUNC00000474	2	+	0.717979	0.669453
chr1	1314962	1315403	JUNC00000475	39	-	1	1
chr1	1314962	1315519	JUNC00000476	1	-	1	1
chr1	1314962	1319071	JUNC00000477	1	-	0.999777	0.999802
chr1	1315438	1315519	JUNC00000478	22	-	1	1
chr1	1315552	1319295	JUNC00000479	3	-	0.999909	0.999843
chr1	1315077	1315403	JUNC00000480	3	-	0.999994	0.999987
chr1	1315618	1319295	JUNC00000481	14	-	1	1
chr1	1315618	1316156	JUNC00000482	1	-	0.999994	0.999998
chr1	1317899	1318622	JUNC00000483	1	-	1.7909312e-10	3.124233e-11
chr1	1319433	1320455	JUNC00000484	3	-	1	1
chr1	1319524	1320455	JUNC00000485	55	-	1	1
chr1	1319524	1324580	JUNC00000486	2	-	1	1
chr1	1320529	1320995	JUNC00000487	43	-	1	1
chr1	1321093	1324580	JUNC00000488	33	-	1	1
chr1	1325102	1327240	JUNC00000489	4	+	1	1
chr1	1325102	1326835	JUNC00000490	6	+	1	1
chr1	1327032	1327240	JUNC00000491	10	+	1	1
chr1	1332806	1332920	JUNC00000492	1	+	1	1
chr1	1336515	1337976	JUNC00000493	46	-	0.999993	0.999964
chr1	1336515	1337017	JUNC00000494	14	-	0.97354	0.962332
chr1	1337055	1337976	JUNC00000495	24	-	0.999991	0.999984
chr1	1337049	1337976	JUNC00000496	1	-	0.999826	0.999662
chr1	1338183	1338268	JUNC00000497	106	-	1	1
chr1	1338158	1338268	JUNC00000498	1	-	1	1
chr1	1338157	1338544	JUNC00000499	1	-	0.378062	0.0369412
chr1	1338436	1338521	JUNC00000500	88	-	1	1
chr1	1338653	1339361	JUNC00000501	21	-	1	1
chr1	1338653	1339286	JUNC00000502	46	-	1	1
chr1	1339439	1339581	JUNC00000503	73	-	0.99982	0.999587
chr1	1339649	1339735	JUNC00000504	69	-	1	1
chr1	1339812	1340037	JUNC00000505	59	-	1	1
chr1	1340177	1340246	JUNC00000506	90	-	1	1
chr1	1340173	1340246	JUNC00000507	2	-	1	1
chr1	1340316	1340409	JUNC00000508	88	-	1	1
chr1	1340503	1341666	JUNC00000509	64	-	1	1
chr1	1341805	1342052	JUNC00000510	55	-	1	0.999999
chr1	1342156	1342362	JUNC00000511	53	-	0.999999	1
chr1	1342484	1342688	JUNC00000512	82	-	0.999999	0.999997
chr1	1342758	1348895	JUNC00000513	71	-	1	1
chr1	1342758	1385544	JUNC00000514	1	-	0.666134	0.824046
chr1	1342758	1385588	JUNC00000515	1	-	0.186438	0.0270855
chr1	1353629	1353847	JUNC00000516	5	-	1	1
chr1	1353928	1354029	JUNC00000517	9	-	1	1
chr1	1354106	1354192	JUNC00000518	5	-	1	1
chr1	1354232	1354353	JUNC00000519	2	-	1	1
chr1	1354509	1354681	JUNC00000520	1	-	1	1
chr1	1355076	1355262	JUNC00000521	4	+	3.6930642e-06	3.189245e-05
chr1	1355345	1356680	JUNC00000522	2	-	0.999907	0.99957
chr1	1355345	1355449	JUNC00000523	4	-	1	1
chr1	1355740	1357213	JUNC00000524	2	+	0.000586956	0.000128005
chr1	1355752	1356680	JUNC00000525	4	-	0.999924	0.999915
chr1	1356704	1358455	JUNC00000526	4	-	0.999991	0.999994
chr1	1356704	1361241	JUNC00000527	2	-	0.999804	0.999905
chr1	1373902	1373999	JUNC00000528	100	-	1	1
chr1	1374240	1374361	JUNC00000529	1	-	1	0.999999
chr1	1374445	1374704	JUNC00000530	47	-	1	1
chr1	1374790	1375074	JUNC00000531	1	-	0.999981	0.999926
chr1	1374790	1374996	JUNC00000532	18	-	1	1
chr1	1374790	1375153	JUNC00000533	15	-	1	1
chr1	1374590	1374704	JUNC00000534	5	-	0.99999	0.999985
chr1	1382436	1382550	JUNC00000535	2	-	2.5699118e-13	1.7177532e-12
chr1	1387582	1387776	JUNC00000536	88	-	1	1
chr1	1387869	1387953	JUNC00000537	86	-	0.999998	0.999996
chr1	1388065	1388491	JUNC00000538	4	-	0.999999	0.999999
chr1	1388065	1388625	JUNC00000539	7	-	0.999975	0.99998
chr1	1388065	1388949	JUNC00000540	1	-	0.999911	0.999931
chr1	1388065	1390229	JUNC00000541	89	-	0.999827	0.99973
chr1	1388510	1388625	JUNC00000542	4	-	0.692168	0.822539
chr1	1388743	1390229	JUNC00000543	9	-	0.0212529	0.00632489
chr1	1390371	1390458	JUNC00000544	124	-	0.999046	0.99948
chr1	1390563	1390765	JUNC00000545	79	-	1	1
chr1	1390865	1392678	JUNC00000546	2	-	0.999997	0.999994
chr1	1390865	1392789	JUNC00000547	1	-	1	1
chr1	1390865	1393395	JUNC00000548	11	-	1	1
chr1	1390865	1391296	JUNC00000549	3	-	0.999998	1
chr1	1393460	1395393	JUNC00000550	65	-	0.973524	0.961818
chr1	1391553	1392678	JUNC00000551	2	-	0.657581	0.74332
chr1	1391575	1392678	JUNC00000552	6	-	0.996835	0.990606
chr1	1391575	1392364	JUNC00000553	2	-	0.999943	0.999884
chr1	1392803	1393395	JUNC00000554	57	-	0.999762	0.999585
chr1	1392798	1393395	JUNC00000555	2	-	0.696373	0.747531
chr1	1395514	1398232	JUNC00000556	96	-	0.99976	0.999783
chr1	1395537	1398232	JUNC00000557	2	-	0.178204	0.303102
chr1	1398342	1398596	JUNC00000558	91	-	0.994094	0.993155
chr1	1398671	1398987	JUNC00000559	2	-	1	1
chr1	1398671	1399018	JUNC00000560	82	-	1	1
chr1	1398418	1398596	JUNC00000561	3	-	0.999999	1
chr1	1399106	1399128	JUNC00000562	1	-	0.00040036	0.000209697
chr1	1399685	1400157	JUNC00000563	10	+	0.99987	0.999465
chr1	1399689	1400157	JUNC00000564	2	+	0.965769	0.90792
chr1	1400303	1400604	JUNC00000565	8	+	0.937091	0.906952
chr1	1402256	1405808	JUNC00000566	95	-	1	1
chr1	1402256	1402358	JUNC00000567	2	-	0.999974	0.999932
chr1	1402256	1405802	JUNC00000568	1	-	1	1
chr1	1405886	1406908	JUNC00000569	76	-	1	1
chr1	1405886	1406225	JUNC00000570	2	-	0.998478	0.997255
chr1	1406346	1406908	JUNC00000571	2	-	0.406856	0.378341
chr1	1407019	1407130	JUNC00000572	61	-	1	1
chr1	1419549	1420796	JUNC00000573	11	-	0.999995	0.999987
chr1	1419549	1420051	JUNC00000574	4	-	1	1
chr1	1419549	1420815	JUNC00000575	3	-	0.999985	0.999946
chr1	1421005	1421132	JUNC00000576	7	-	0.978881	0.975603
chr1	1421005	1421099	JUNC00000577	2	-	0.839791	0.817973
chr1	1421024	1421099	JUNC00000578	1	-	0.000233886	6.432224e-05
chr1	1426385	1427553	JUNC00000579	13	+	1	1
chr1	1435821	1436806	JUNC00000580	1	+	1	1
chr1	1435821	1436926	JUNC00000581	12	+	1	1
chr1	1435821	1437321	JUNC00000582	1	+	1	1
chr1	1437484	1439080	JUNC00000583	64	+	1	0.999995
chr1	1450041	1450680	JUNC00000584	1	+	1	1
chr1	1450758	1452045	JUNC00000585	1	+	1	1
chr1	1452122	1452364	JUNC00000586	2	+	0.999999	0.999999
chr1	1452434	1454344	JUNC00000587	1	+	1	0.999999
chr1	1454500	1455459	JUNC00000588	1	+	1	1
chr1	1455519	1455790	JUNC00000589	2	+	1	1
chr1	1455916	1456224	JUNC00000590	24	+	1	1
chr1	1456349	1457128	JUNC00000591	5	+	1	1
chr1	1456297	1486220	JUNC00000592	3	+	0.22251	0.0985649
chr1	1486235	1486543	JUNC00000593	43	+	1	1
chr1	1456297	1523949	JUNC00000594	2	+	0.00409088	0.00317604
chr1	1523964	1524272	JUNC00000595	40	+	1	1
chr1	1459613	1526914	JUNC00000596	2	+	1.4853565e-11	4.301179e-11
chr1	1462708	1477273	JUNC00000597	1	+	1	1
chr1	1472089	1477273	JUNC00000598	10	+	1	1
chr1	1477350	1477750	JUNC00000599	2	+	0.999759	0.999759
chr1	1637202	1637407	JUNC00000600	37	-	1	1
chr1	1477350	1478643	JUNC00000601	6	+	1	1
chr1	1477848	1478643	JUNC00000602	2	+	0.999895	0.999805
chr1	1477848	1517310	JUNC00000603	1	+	0.999892	0.999706
chr1	1478745	1479048	JUNC00000604	33	+	1	1
chr1	1479108	1480866	JUNC00000605	49	+	1	1
chr1	1480936	1482137	JUNC00000606	27	+	1	1
chr1	1482220	1520148	JUNC00000607	1	+	0.999179	0.987088
chr1	1482303	1482544	JUNC00000608	15	+	1	1
chr1	1482614	1485015	JUNC00000609	5	+	0.999998	0.999994
chr1	1485171	1485781	JUNC00000610	14	+	1	1
chr1	1485838	1486109	JUNC00000611	16	+	1	1
chr1	1486668	1487862	JUNC00000612	14	+	1	1
chr1	1486616	1523949	JUNC00000613	3	+	0.00169869	0.00141677
chr1	1486668	1489203	JUNC00000614	1	+	1	1
chr1	1487914	1489203	JUNC00000615	11	+	1	1
chr1	1487182	1524911	JUNC00000616	7	-	1.8734794e-09	5.346674e-09
chr1	1489274	1490256	JUNC00000617	2	+	1	1
chr1	1489274	1489691	JUNC00000618	1	+	0.99997	0.999942
chr1	1489752	1490256	JUNC00000619	1	+	1	1
chr1	1490424	1490562	JUNC00000620	16	+	1	1
chr1	1490671	1509204	JUNC00000621	20	+	1	1
chr1	1490671	1495484	JUNC00000622	16	+	1	1
chr1	1501849	1503583	JUNC00000623	1	+	1	1
chr1	1503661	1509204	JUNC00000624	2	+	1	1
chr1	1512473	1516011	JUNC00000625	10	+	1	1
chr1	1516088	1517310	JUNC00000626	9	+	1	1
chr1	1517412	1517715	JUNC00000627	33	+	1	1
chr1	1517775	1518920	JUNC00000628	49	+	1	1
chr1	1518990	1520140	JUNC00000629	34	+	1	1
chr1	1520306	1520547	JUNC00000630	10	+	1	1
chr1	1520617	1522743	JUNC00000631	9	+	0.999994	0.999995
chr1	1522899	1523510	JUNC00000632	12	+	1	1
chr1	1523567	1523838	JUNC00000633	11	+	1	1
chr1	1524397	1525239	JUNC00000634	22	+	1	1
chr1	1525291	1526460	JUNC00000635	23	+	1	0.999999
chr1	1526531	1527694	JUNC00000636	17	+	1	1
chr1	1527862	1529222	JUNC00000637	12	+	1	1
chr1	1529331	1533925	JUNC00000638	27	+	1	1
chr1	1535507	1535588	JUNC00000639	27	-	1	1
chr1	1535797	1539683	JUNC00000640	25	-	1	1
chr1	1539790	1540289	JUNC00000641	6	-	1	1
chr1	1542167	1543868	JUNC00000642	81	-	1	1
chr1	1543987	1544862	JUNC00000643	142	-	1	1
chr1	1545002	1564772	JUNC00000644	84	-	0.999987	0.999993
chr1	1564916	1574477	JUNC00000645	126	-	1	1
chr1	1600582	1600656	JUNC00000646	3	+	0.999999	0.999994
chr1	1600706	1600952	JUNC00000647	1	+	0.999518	0.999462
chr1	1600706	1602072	JUNC00000648	2	+	0.999876	0.999959
chr1	1605362	1606872	JUNC00000649	1	+	0.159926	0.458561
chr1	1615633	1616507	JUNC00000650	5	+	1	0.999999
chr1	1616082	1616507	JUNC00000651	5	+	0.999986	0.999991
chr1	1616100	1616507	JUNC00000652	33	+	0.999967	0.999965
chr1	1616614	1623388	JUNC00000653	13	+	1	0.999998
chr1	1616614	1623430	JUNC00000654	18	+	1	1
chr1	1617515	1623388	JUNC00000655	2	+	0.999625	0.997549
chr1	1623482	1623773	JUNC00000656	2	+	1	0.999999
chr1	1623699	1623773	JUNC00000657	22	+	1	1
chr1	1623679	1623773	JUNC00000658	2	+	0.999996	0.999993
chr1	1623945	1624794	JUNC00000659	25	+	1	1
chr1	1624901	1624990	JUNC00000660	36	+	1	0.999999
chr1	1625185	1625285	JUNC00000661	12	+	1	1
chr1	1625428	1625545	JUNC00000662	14	+	1	1
chr1	1625428	1626649	JUNC00000663	2	+	1	1
chr1	1625428	1625557	JUNC00000664	3	+	1	1
chr1	1625653	1626649	JUNC00000665	22	+	1	1
chr1	1626754	1626836	JUNC00000666	56	+	1	1
chr1	1626999	1627073	JUNC00000667	38	+	1	1
chr1	1627207	1627295	JUNC00000668	33	+	1	1
chr1	1627215	1627303	JUNC00000669	1	-	1.8654947e-10	1.0002777e-09
chr1	1627444	1627672	JUNC00000670	29	+	1	1
chr1	1627829	1628018	JUNC00000671	37	+	1	1
chr1	1628179	1628272	JUNC00000672	41	+	0.99999	0.999993
chr1	1628399	1628488	JUNC00000673	45	+	1	1
chr1	1628722	1629132	JUNC00000674	27	+	1	1
chr1	1629311	1629384	JUNC00000675	20	+	1	1
chr1	1629566	1629638	JUNC00000676	24	+	1	1
chr1	1629704	1630291	JUNC00000677	35	+	1	1
chr1	1632374	1632782	JUNC00000678	1	+	1	1
chr1	1632913	1632980	JUNC00000679	1	+	1	1
chr1	1633912	1633988	JUNC00000680	6	+	0.999992	0.999972
chr1	1633912	1634001	JUNC00000681	2	+	0.999439	0.999347
chr1	1634099	1634201	JUNC00000682	2	+	1	0.999999
chr1	1634328	1634450	JUNC00000683	2	+	1	1
chr1	1635856	1635936	JUNC00000684	27	-	1	1
chr1	1636126	1636332	JUNC00000685	23	-	1	1
chr1	1636481	1636681	JUNC00000686	31	-	1	1
chr1	1636722	1702950	JUNC00000687	1	-	0.248268	0.110028
chr1	1702999	1703079	JUNC00000688	27	-	1	1
chr1	1636798	1636896	JUNC00000689	24	-	1	1
chr1	1637004	1637080	JUNC00000690	32	-	1	1
chr1	1637110	1704056	JUNC00000691	1	+	2.1944756e-13	4.1356124e-12
chr1	1637119	1704222	JUNC00000692	1	-	1	1
chr1	1637513	1637761	JUNC00000693	18	-	1	1
chr1	1637883	1638499	JUNC00000694	31	-	1	1
chr1	1638590	1640276	JUNC00000695	18	-	1	1
chr1	1638170	1705248	JUNC00000696	1	-	1.4203735e-07	7.529359e-08
chr1	1640452	1641047	JUNC00000697	14	-	1	1
chr1	1641113	1641661	JUNC00000698	10	-	1	1
chr1	1641820	1641905	JUNC00000699	8	-	1	1
chr1	1642001	1642385	JUNC00000700	15	-	0.999938	0.999965
chr1	1642438	1716084	JUNC00000701	1	-	1.5498922e-10	1.3244528e-09
chr1	1642508	1649498	JUNC00000702	3	-	1	1
chr1	1642508	1645125	JUNC00000703	1	-	1	1
chr1	1645162	1709554	JUNC00000704	1	-	0.664847	0.876282
chr1	1645262	1649498	JUNC00000705	8	-	1	1
chr1	1645289	1649498	JUNC00000706	1	-	0.988507	0.996803
chr1	1646544	1713698	JUNC00000707	1	-	0.000298938	0.000262946
chr1	1649054	1716209	JUNC00000708	3	+	3.1462002e-13	1.4448828e-12
chr1	1649637	1652438	JUNC00000709	15	-	1	1
chr1	1649633	1716392	JUNC00000710	1	-	0.605606	0.404039
chr1	1649637	1652468	JUNC00000711	2	-	0.999998	0.999997
chr1	1652566	1655368	JUNC00000712	23	-	1	1
chr1	1652564	1719368	JUNC00000713	1	-	0.999678	0.999518
chr1	1653463	1720834	JUNC00000714	2	+	1.5817011e-13	3.699318e-13
chr1	1655484	1657255	JUNC00000715	2	-	0.999999	1
chr1	1655484	1657374	JUNC00000716	23	-	1	1
chr1	1657302	1657374	JUNC00000717	3	-	0.999552	0.999686
chr1	1657498	1658913	JUNC00000718	12	-	1	1
chr1	1658333	1723676	JUNC00000719	4	+	1.3665296e-16	7.291193e-16
chr1	1659452	1662330	JUNC00000720	1	+	0.999916	0.999733
chr1	1660111	1668326	JUNC00000721	2	-	0.999982	0.999987
chr1	1663152	1728980	JUNC00000722	1	+	1.278687e-16	1.629981e-13
chr1	1663930	1729771	JUNC00000723	6	-	0.936493	0.937503
chr1	1664059	1709023	JUNC00000724	1	+	1.8680725e-10	2.6631813e-10
chr1	1666019	1668326	JUNC00000725	72	-	1	1
chr1	1666994	1667161	JUNC00000726	1	-	6.320752e-14	4.1418678e-14
chr1	1668472	1669663	JUNC00000727	30	-	1	1
chr1	1668472	1675462	JUNC00000728	14	-	1	1
chr1	1668472	1735203	JUNC00000729	1	-	0.999174	0.999859
chr1	1669736	1670097	JUNC00000730	26	-	0.999983	0.999987
chr1	1670151	1671508	JUNC00000731	30	-	0.999975	0.999951
chr1	1671629	1675462	JUNC00000732	83	-	1	1
chr1	1671629	1672487	JUNC00000733	3	-	0.999357	0.998573
chr1	1671629	1672393	JUNC00000734	2	-	0.977419	0.982218
chr1	1673202	1734689	JUNC00000735	1	-	0.990276	0.98944
chr1	1674953	1675462	JUNC00000736	7	-	0.99513	0.997191
chr1	1675590	1676063	JUNC00000737	63	-	1	1
chr1	1676199	1676377	JUNC00000738	40	-	1	1
chr1	1676449	1738398	JUNC00000739	1	-	4.8784783e-05	0.000103598
chr1	1676487	1739016	JUNC00000740	1	-	0.00809442	0.074255
chr1	1739057	1739235	JUNC00000741	44	-	1	1
chr1	1676846	1692448	JUNC00000742	32	-	0.999999	0.999997
chr1	1676846	1690975	JUNC00000743	7	-	0.967164	0.872466
chr1	1685915	1744001	JUNC00000744	1	-	2.6073533e-08	1.5480769e-08
chr1	1691393	1692448	JUNC00000745	2	-	0.999989	0.99998
chr1	1698963	1751526	JUNC00000746	2	-	3.284896e-11	7.5274853e-10
chr1	1700072	1700139	JUNC00000747	1	+	1	1
chr1	1701071	1701147	JUNC00000748	6	+	0.999997	0.999991
chr1	1701071	1701160	JUNC00000749	2	+	0.999796	0.999679
chr1	1701258	1701360	JUNC00000750	2	+	1	0.999999
chr1	1701487	1701607	JUNC00000751	2	+	1	1
chr1	1703269	1703475	JUNC00000752	16	-	1	1
chr1	1703624	1703823	JUNC00000753	7	-	1	1
chr1	1703940	1704038	JUNC00000754	6	-	1	1
chr1	1703995	1704222	JUNC00000755	1	-	1	1
chr1	1704146	1704222	JUNC00000756	2	-	1	1
chr1	1704344	1704549	JUNC00000757	4	-	1	1
chr1	1704655	1704903	JUNC00000758	3	-	1	1
chr1	1705025	1705641	JUNC00000759	23	-	1	1
chr1	1705732	1707408	JUNC00000760	13	-	1	1
chr1	1705732	1707524	JUNC00000761	1	-	0.999928	0.999706
chr1	1707584	1708179	JUNC00000762	9	-	1	1
chr1	1708245	1708793	JUNC00000763	12	-	1	1
chr1	1708952	1709037	JUNC00000764	7	-	1	1
chr1	1709133	1709517	JUNC00000765	16	-	0.999959	0.999972
chr1	1709570	1716084	JUNC00000766	2	-	1.5498922e-10	1.3244528e-09
chr1	1709640	1712263	JUNC00000767	2	-	1	1
chr1	1712400	1716345	JUNC00000768	3	-	0.999999	0.999999
chr1	1716478	1719357	JUNC00000769	4	-	0.999997	0.999996
chr1	1716478	1719327	JUNC00000770	4	-	1	1
chr1	1718252	1718570	JUNC00000771	1	+	1.1558654e-12	2.1842667e-12
chr1	1718252	1718940	JUNC00000772	2	+	9.3682e-13	2.2473303e-13
chr1	1719455	1721595	JUNC00000773	12	-	0.999993	0.999993
chr1	1721711	1722707	JUNC00000774	18	-	1	1
chr1	1722634	1722707	JUNC00000775	2	-	0.999991	0.999994
chr1	1722831	1724257	JUNC00000776	7	-	1	1
chr1	1722831	1723799	JUNC00000777	1	-	0.999934	0.999828
chr1	1725422	1734689	JUNC00000778	1	-	0.999985	0.999983
chr1	1729680	1734689	JUNC00000779	3	-	0.999952	0.99995
chr1	1732523	1734689	JUNC00000780	26	-	0.999991	0.999994
chr1	1734835	1738320	JUNC00000781	6	-	1	1
chr1	1734835	1735203	JUNC00000782	4	-	0.997403	0.99966
chr1	1737809	1738320	JUNC00000783	6	-	0.999025	0.999379
chr1	1738448	1738921	JUNC00000784	79	-	1	1
chr1	1739704	1744250	JUNC00000785	24	-	0.950696	0.825079
chr1	1739704	1745723	JUNC00000786	2	-	0.999998	0.999995
chr1	1744668	1745723	JUNC00000787	9	-	0.999976	0.999955
chr1	1753060	1753566	JUNC00000788	29	-	0.999977	0.999985
chr1	1753060	1754050	JUNC00000789	2	-	0.999998	0.999997
chr1	1753649	1754050	JUNC00000790	24	-	0.999982	0.999975
chr1	1753649	1754283	JUNC00000791	3	-	1	0.999998
chr1	1754208	1754283	JUNC00000792	13	-	1	1
chr1	1754383	1754543	JUNC00000793	19	-	1	1
chr1	1754698	1755373	JUNC00000794	15	-	1	1
chr1	1755476	1756257	JUNC00000795	11	-	1	1
chr1	1756343	1756502	JUNC00000796	13	-	0.999995	0.999986
chr1	1756608	1757180	JUNC00000797	15	-	1	1
chr1	1756608	1756778	JUNC00000798	2	-	0.995649	0.946389
chr1	1757310	1761890	JUNC00000799	2	-	0.999935	0.999851
chr1	1757310	1761951	JUNC00000800	33	-	0.999998	0.999999
chr1	1762035	1765227	JUNC00000801	29	-	0.999997	0.999993
chr1	1759243	1759733	JUNC00000802	1	-	0.909853	0.952022
chr1	1765446	1778288	JUNC00000803	17	-	0.999993	0.999995
chr1	1780029	1780281	JUNC00000804	1	-	0.997107	0.99599
chr1	1787053	1787321	JUNC00000805	284	-	0.99963	0.999567
chr1	1787053	1787325	JUNC00000806	17	-	0.999023	0.998546
chr1	1787437	1789052	JUNC00000807	297	-	1	1
chr1	1787600	1789052	JUNC00000808	2	-	1	1
chr1	1789269	1790394	JUNC00000809	303	-	1	1
chr1	1789247	1790403	JUNC00000810	1	-	0.999995	0.999984
chr1	1790596	1793244	JUNC00000811	242	-	1	0.999999
chr1	1793311	1804418	JUNC00000812	187	-	1	0.999999
chr1	1804581	1806474	JUNC00000813	95	-	1	1
chr1	1806538	1815755	JUNC00000814	159	-	0.999953	0.999961
chr1	1806538	1825396	JUNC00000815	9	-	1	1
chr1	1811618	1823164	JUNC00000816	1	-	1.3768879e-12	4.298052e-12
chr1	1815862	1817836	JUNC00000817	264	-	0.999997	0.999996
chr1	1817875	1825396	JUNC00000818	224	-	1	1
chr1	1815862	1817686	JUNC00000819	1	-	0.999541	0.999593
chr1	1821315	1825396	JUNC00000820	1	-	1	0.999999
chr1	1825499	1890819	JUNC00000821	19	-	1	1
chr1	1825499	1839189	JUNC00000822	126	-	0.999998	0.999999
chr1	1839238	1839628	JUNC00000823	6	-	0.981628	0.973158
chr1	1839238	1847877	JUNC00000824	5	-	0.990134	0.992715
chr1	1839238	1890819	JUNC00000825	50	-	1	1
chr1	1850095	1851478	JUNC00000826	1	+	4.8737247e-15	3.6275453e-13
chr1	1853297	1879786	JUNC00000827	1	-	0.92248	0.893621
chr1	1859299	1859792	JUNC00000828	1	+	1.9443785e-10	1.0235398e-09
chr1	1916896	1916973	JUNC00000829	1	+	1	1
chr1	1918162	1918252	JUNC00000830	1	-	0.999999	0.999998
chr1	1918431	1919044	JUNC00000831	1	-	1	1
chr1	1922388	1922588	JUNC00000832	1	-	1	1
chr1	1923499	1923774	JUNC00000833	1	-	1	1
chr1	1923929	1924390	JUNC00000834	4	-	1	1
chr1	1924520	1925782	JUNC00000835	4	-	0.999999	1
chr1	1925938	1926227	JUNC00000836	2	-	1	1
chr1	1926512	1926651	JUNC00000837	2	-	1	0.999999
chr1	1926761	1926893	JUNC00000838	5	-	0.999999	0.999996
chr1	1927028	1927606	JUNC00000839	1	-	1	1
chr1	1928882	1930059	JUNC00000840	1	-	1	1
chr1	1930336	1938854	JUNC00000841	2	-	1	1
chr1	1938988	1939593	JUNC00000842	1	-	1	0.999999
chr1	1939767	1940315	JUNC00000843	2	-	1	1
chr1	1940403	1942027	JUNC00000844	3	-	0.999999	0.999999
chr1	1942156	1944330	JUNC00000845	1	-	1	1
chr1	1942156	1955690	JUNC00000846	2	-	1	1
chr1	1944452	1946316	JUNC00000847	5	-	1	1
chr1	1946439	1946989	JUNC00000848	8	-	0.999986	0.999986
chr1	1947054	1955690	JUNC00000849	6	-	1	0.999994
chr1	1955523	1955690	JUNC00000850	1	-	0.99991	0.999657
chr1	1955850	1956619	JUNC00000851	11	-	1	1
chr1	1955850	1959119	JUNC00000852	1	-	1	1
chr1	1956784	1959119	JUNC00000853	8	-	1	1
chr1	1959209	1959963	JUNC00000854	6	-	1	1
chr1	1960030	1964887	JUNC00000855	2	-	1	1
chr1	1960030	1963748	JUNC00000856	1	-	0.999996	0.999978
chr1	1963867	1964887	JUNC00000857	2	-	1	1
chr1	1965061	1966370	JUNC00000858	6	-	1	1
chr1	1966526	1968634	JUNC00000859	3	-	0.999999	0.999994
chr1	1970816	1971979	JUNC00000860	1	-	1	1
chr1	1972082	1972936	JUNC00000861	11	-	1	1
chr1	1973047	1974024	JUNC00000862	2	-	1	1
chr1	1974198	1985385	JUNC00000863	1	-	1	1
chr1	1985490	1986936	JUNC00000864	2	-	1	1
chr1	1987035	1988511	JUNC00000865	4	-	1	1
chr1	1988655	1988888	JUNC00000866	1	-	0.996116	0.999777
chr1	1988973	1990889	JUNC00000867	1	-	0.999986	0.999996
chr1	1990975	2003700	JUNC00000868	2	-	1	1
chr1	2015000	2015180	JUNC00000869	2	-	0.997807	0.998624
chr1	2019491	2024941	JUNC00000870	52	+	1	1
chr1	2025054	2025333	JUNC00000871	66	+	1	1
chr1	2025401	2025517	JUNC00000872	71	+	1	1
chr1	2025432	2025517	JUNC00000873	1	+	1	1
chr1	2025738	2027576	JUNC00000874	68	+	1	1
chr1	2027659	2028070	JUNC00000875	1	+	0.995513	0.857763
chr1	2027659	2028154	JUNC00000876	50	+	1	1
chr1	2028292	2029110	JUNC00000877	44	+	1	1
chr1	2028292	2029550	JUNC00000878	2	+	1	1
chr1	2029266	2029550	JUNC00000879	57	+	1	0.999999
chr1	2029266	2029590	JUNC00000880	1	+	1	1
chr1	2029762	2029982	JUNC00000881	30	+	1	1
chr1	2073929	2135261	JUNC00000882	57	+	0.999999	0.999998
chr1	2135347	2144209	JUNC00000883	54	+	1	1
chr1	2073929	2098346	JUNC00000884	1	+	0.997299	0.996159
chr1	2135347	2146026	JUNC00000885	2	+	1	1
chr1	2074184	2135261	JUNC00000886	1	+	0.999373	0.999182
chr1	2074275	2135261	JUNC00000887	10	+	0.999922	0.999885
chr1	2075133	2135261	JUNC00000888	1	+	0.999998	0.999996
chr1	2084122	2086181	JUNC00000889	1	-	9.86845e-19	2.6923452e-17
chr1	2106504	2106678	JUNC00000890	8	+	0.000289676	0.000383445
chr1	2106539	2106597	JUNC00000891	6	-	1.5985917e-06	8.5234944e-07
chr1	2106562	2106620	JUNC00000892	1	+	0.000208188	0.000247722
chr1	2106539	2106830	JUNC00000893	2	-	1.6297015e-05	8.158047e-06
chr1	2106655	2106830	JUNC00000894	1	-	1.3925577e-05	3.5021135e-06
chr1	2106562	2106678	JUNC00000895	1	+	0.0054144	0.0050504
chr1	2106678	2106736	JUNC00000896	3	+	0.00674346	0.0118916
chr1	2106620	2106678	JUNC00000897	1	+	0.0532022	0.108917
chr1	2106713	2106771	JUNC00000898	9	-	1.0866204e-06	1.3946703e-06
chr1	2106736	2106794	JUNC00000899	1	+	0.00059358	0.00105819
chr1	2106771	2106830	JUNC00000900	2	-	8.8831297e-07	2.750072e-06
chr1	2123143	2124429	JUNC00000901	1	+	5.5325458e-14	7.1856984e-13
chr1	2144314	2190413	JUNC00000902	1	+	5.91153e-07	3.5636262e-07
chr1	2144318	2217968	JUNC00000903	1	+	3.4554232e-05	3.2387932e-05
chr1	2144341	2146026	JUNC00000904	66	+	0.999925	0.999955
chr1	2144341	2148871	JUNC00000905	1	+	0.999926	0.999854
chr1	2144340	2146022	JUNC00000906	1	+	0.401939	0.570263
chr1	2146108	2148871	JUNC00000907	80	+	1	1
chr1	2144584	2146026	JUNC00000908	2	+	0.999713	0.997171
chr1	2145511	2146026	JUNC00000909	2	+	0.999874	0.999582
chr1	2148924	2150789	JUNC00000910	72	+	1	1
chr1	2146305	2148871	JUNC00000911	2	+	0.999922	0.999906
chr1	2147260	2147483	JUNC00000912	1	-	1.286336e-09	3.7498936e-08
chr1	2147731	2148092	JUNC00000913	4	-	2.292289e-09	3.0989142e-08
chr1	2147863	2148162	JUNC00000914	1	-	7.220433e-07	2.6508244e-06
chr1	2147925	2148092	JUNC00000915	1	-	7.252466e-06	4.281152e-05
chr1	2148244	2148372	JUNC00000916	2	-	0.00214543	0.00719879
chr1	2150978	2155994	JUNC00000917	135	+	1	1
chr1	2156092	2169517	JUNC00000918	108	+	1	1
chr1	2156092	2169493	JUNC00000919	2	+	0.999997	0.999998
chr1	2169604	2172054	JUNC00000920	129	+	1	1
chr1	2171645	2172054	JUNC00000921	3	+	1	1
chr1	2172190	2172304	JUNC00000922	2	+	1	0.999999
chr1	2172190	2172300	JUNC00000923	85	+	1	1
chr1	2172388	2173896	JUNC00000924	76	+	1	1
chr1	2174016	2174753	JUNC00000925	54	+	1	1
chr1	2174833	2175223	JUNC00000926	47	+	0.999997	0.999993
chr1	2175313	2184582	JUNC00000927	78	+	1	1
chr1	2175313	2180313	JUNC00000928	1	+	0.120159	0.0463423
chr1	2184698	2184921	JUNC00000929	82	+	1	1
chr1	2185513	2193638	JUNC00000930	1	-	0.999999	0.999999
chr1	2189781	2193638	JUNC00000931	7	-	0.99998	0.99998
chr1	2189781	2192844	JUNC00000932	1	-	0.828804	0.81912
chr1	2193854	2194055	JUNC00000933	2	-	1.7732707e-07	4.037578e-07
chr1	2193910	2193997	JUNC00000934	10	-	0.999939	0.999927
chr1	2193910	2198006	JUNC00000935	1	-	0.0172671	0.0346992
chr1	2194133	2194687	JUNC00000936	9	-	1	1
chr1	2198142	2201049	JUNC00000937	1	-	0.000127742	3.3365563e-05
chr1	2198142	2198753	JUNC00000938	1	-	0.0157756	0.0113808
chr1	2201225	2203563	JUNC00000939	2	-	0.633427	0.367718
chr1	2203630	2204816	JUNC00000940	2	-	0.8758	0.895832
chr1	2207692	2208427	JUNC00000941	1	+	0.999956	0.999925
chr1	2229735	2302977	JUNC00000942	27	+	1	1
chr1	2249687	2308271	JUNC00000943	1	+	3.4043497e-11	4.6952477e-11
chr1	2278472	2278523	JUNC00000944	3	-	3.498525e-09	2.5407628e-08
chr1	2278676	2278710	JUNC00000945	1	-	1.3828531e-10	8.4429835e-10
chr1	2301817	2302977	JUNC00000946	2	+	0.999994	0.999994
chr1	2303103	2303284	JUNC00000947	29	+	0.999302	0.999705
chr1	2303400	2303839	JUNC00000948	38	+	1	1
chr1	2304102	2304292	JUNC00000949	28	+	0.999764	0.999474
chr1	2304108	2304292	JUNC00000950	8	+	0.999974	0.999982
chr1	2304585	2306019	JUNC00000951	69	+	1	1
chr1	2306250	2306576	JUNC00000952	45	+	1	1
chr1	2324143	2336468	JUNC00000953	3	-	0.999856	0.999478
chr1	2336548	2336716	JUNC00000954	3	-	0.999997	0.999995
chr1	2336850	2357431	JUNC00000955	3	-	0.999966	0.999964
chr1	2354640	2354693	JUNC00000956	2	+	5.134068e-08	1.3115803e-07
chr1	2357598	2358591	JUNC00000957	2	-	1	1
chr1	2358715	2372480	JUNC00000958	15	-	1	1
chr1	2371905	2372480	JUNC00000959	5	-	0.996595	0.995375
chr1	2372591	2374460	JUNC00000960	27	-	1	1
chr1	2374557	2384977	JUNC00000961	24	-	1	1
chr1	2385065	2385806	JUNC00000962	14	-	1	1
chr1	2385897	2387418	JUNC00000963	11	-	0.999958	0.999961
chr1	2387529	2388238	JUNC00000964	6	-	1	1
chr1	2388337	2389924	JUNC00000965	2	-	0.99982	0.999881
chr1	2389996	2391457	JUNC00000966	1	-	0.999363	0.999235
chr1	2391958	2395783	JUNC00000967	30	+	1	1
chr1	2391958	2393207	JUNC00000968	4	+	0.991129	0.995822
chr1	2391958	2393269	JUNC00000969	2	+	0.999363	0.996575
chr1	2395871	2397115	JUNC00000970	40	+	1	1
chr1	2393355	2395783	JUNC00000971	7	+	0.999803	0.999833
chr1	2391958	2395607	JUNC00000972	1	+	0.976391	0.993774
chr1	2393157	2393269	JUNC00000973	1	+	0.000263529	0.000466598
chr1	2393231	2395783	JUNC00000974	2	+	0.999825	0.999775
chr1	2397220	2399414	JUNC00000975	44	+	1	1
chr1	2399514	2400856	JUNC00000976	46	+	0.999961	0.999925
chr1	2400935	2402206	JUNC00000977	51	+	0.999998	0.999998
chr1	2400935	2402096	JUNC00000978	3	+	0.999999	0.999999
chr1	2402342	2403034	JUNC00000979	55	+	0.999986	0.999989
chr1	2404371	2404612	JUNC00000980	1	-	0.00203987	0.000925597
chr1	2405834	2406483	JUNC00000981	26	-	0.999712	0.999716
chr1	2406619	2406719	JUNC00000982	22	-	1	0.999999
chr1	2406895	2408451	JUNC00000983	16	-	1	1
chr1	2406895	2408455	JUNC00000984	3	-	0.999988	0.999964
chr1	2406952	2408451	JUNC00000985	4	-	0.999992	0.999995
chr1	2408858	2410370	JUNC00000986	17	-	1	1
chr1	2408858	2410260	JUNC00000987	1	-	0.999827	0.999814
chr1	2410451	2412390	JUNC00000988	14	-	1	1
chr1	2410868	2412390	JUNC00000989	1	-	0.999881	0.999911
chr1	2443972	2478475	JUNC00000990	2	+	1	1
chr1	2467662	2478475	JUNC00000991	15	+	1	1
chr1	2478622	2479733	JUNC00000992	18	+	1	1
chr1	2479977	2480182	JUNC00000993	17	+	1	1
chr1	2480312	2484447	JUNC00000994	31	+	1	1
chr1	2484618	2486906	JUNC00000995	41	+	1	1
chr1	2487000	2487172	JUNC00000996	39	+	1	1
chr1	2487376	2487597	JUNC00000997	18	+	1	1
chr1	2487718	2489206	JUNC00000998	31	+	1	1
chr1	2489378	2489759	JUNC00000999	42	+	1	1
chr1	2489867	2491191	JUNC00001000	26	+	1	1
chr1	2491335	2494855	JUNC00001001	14	+	1	1
chr1	2494948	2495487	JUNC00001002	22	+	0.999546	0.999584
chr1	2494948	2495490	JUNC00001003	3	+	0.482718	0.232981
chr1	2495570	2496606	JUNC00001004	26	+	1	1
chr1	2496704	2496827	JUNC00001005	24	+	0.999981	0.999993
chr1	2497010	2497501	JUNC00001006	27	+	1	1
chr1	2497010	2498522	JUNC00001007	6	+	1	1
chr1	2497609	2498522	JUNC00001008	15	+	1	1
chr1	2498647	2498743	JUNC00001009	21	+	1	1
chr1	2498828	2499083	JUNC00001010	20	+	1	1
chr1	2499230	2499640	JUNC00001011	23	+	1	1
chr1	2499720	2502111	JUNC00001012	10	+	1	1
chr1	2499715	2502111	JUNC00001013	3	+	1	0.999997
chr1	2502409	2503921	JUNC00001014	2	+	0.999921	0.999876
chr1	2502910	2503616	JUNC00001015	3	+	0.999386	0.999473
chr1	2503643	2503921	JUNC00001016	3	+	0.384574	0.224514
chr1	2509060	2509861	JUNC00001017	13	-	1	1
chr1	2509930	2510056	JUNC00001018	22	-	1	1
chr1	2510157	2510677	JUNC00001019	20	-	1	1
chr1	2510748	2511337	JUNC00001020	3	-	1	1
chr1	2510782	2511337	JUNC00001021	8	-	1	1
chr1	2511387	2511627	JUNC00001022	24	-	0.999987	0.999992
chr1	2511683	2512887	JUNC00001023	13	-	1	0.999996
chr1	2513039	2514001	JUNC00001024	25	-	1	1
chr1	2514089	2514353	JUNC00001025	32	-	1	1
chr1	2514466	2515561	JUNC00001026	28	-	1	1
chr1	2515401	2515561	JUNC00001027	1	-	0.999991	0.999987
chr1	2515717	2518163	JUNC00001028	13	-	1	1
chr1	2517893	2518163	JUNC00001029	2	-	0.999869	0.999951
chr1	2518264	2518515	JUNC00001030	14	-	1	1
chr1	2518597	2519142	JUNC00001031	24	-	1	1
chr1	2519324	2519800	JUNC00001032	21	-	1	1
chr1	2519954	2520321	JUNC00001033	16	-	1	1
chr1	2520414	2520722	JUNC00001034	21	-	1	1
chr1	2520906	2521100	JUNC00001035	24	-	1	1
chr1	2521315	2521717	JUNC00001036	30	-	1	1
chr1	2521315	2526463	JUNC00001037	1	-	1	1
chr1	2521800	2526463	JUNC00001038	15	-	1	1
chr1	2529749	2529845	JUNC00001039	8	-	1	1
chr1	2530011	2530110	JUNC00001040	7	-	1	1
chr1	2550274	2550991	JUNC00001041	2	-	0.000637922	0.000282478
chr1	2551290	2551386	JUNC00001042	2	+	0.991059	0.975356
chr1	2556261	2556584	JUNC00001043	1	+	0.561328	0.586453
chr1	2556733	2557725	JUNC00001044	12	+	0.999967	0.999987
chr1	2557834	2558342	JUNC00001045	18	+	1	1
chr1	2558468	2558880	JUNC00001046	4	+	0.99996	0.99988
chr1	2558468	2559822	JUNC00001047	2	+	0.999984	0.999951
chr1	2559978	2560623	JUNC00001048	7	+	1	1
chr1	2560714	2561672	JUNC00001049	5	+	1	1
chr1	2560714	2561493	JUNC00001050	3	+	0.999874	0.999857
chr1	2561815	2562864	JUNC00001051	4	+	0.999997	0.999997
chr1	2562896	2563147	JUNC00001052	5	+	0.99984	0.999932
chr1	2586948	2587090	JUNC00001053	10	+	0.999999	0.999998
chr1	2587295	2587740	JUNC00001054	33	+	1	1
chr1	2587792	2588335	JUNC00001055	2	+	0.999996	0.999996
chr1	2587792	2588389	JUNC00001056	38	+	1	1
chr1	2588453	2588549	JUNC00001057	41	+	0.998417	0.996317
chr1	2588453	2588529	JUNC00001058	1	+	0.788325	0.719055
chr1	2588625	2588921	JUNC00001059	18	+	1	1
chr1	2588625	2588953	JUNC00001060	7	+	1	1
chr1	2588453	2588956	JUNC00001061	1	+	1	1
chr1	2589040	2589409	JUNC00001062	19	+	1	1
chr1	2592027	2592654	JUNC00001063	1	-	1	1
chr1	2592720	2592832	JUNC00001064	1	-	1	1
chr1	2592966	2593813	JUNC00001065	2	-	1	1
chr1	2593933	2594384	JUNC00001066	1	-	1	1
chr1	2596107	2596560	JUNC00001067	1	-	1	1
chr1	2596689	2598206	JUNC00001068	1	-	1	1
chr1	2598790	2603883	JUNC00001069	2	-	1	1
chr1	2605623	2606247	JUNC00001070	2	-	1	1
chr1	2606366	2606973	JUNC00001071	1	-	1	1
chr1	2607069	2609338	JUNC00001072	1	-	1	1
chr1	2644478	2645292	JUNC00001073	2	-	0.988771	0.980819
chr1	2652490	2653655	JUNC00001074	1	+	5.770257e-14	1.1489285e-12
chr1	2653252	2751052	JUNC00001075	1	+	1.796822e-11	2.6670841e-11
chr1	2653695	2653935	JUNC00001076	1	+	3.1887347e-11	1.4593802e-11
chr1	2656014	2700412	JUNC00001077	5	-	2.0190197e-11	7.875808e-10
chr1	2700446	2749075	JUNC00001078	2	-	2.0619215e-08	1.3066065e-07
chr1	2700446	2755937	JUNC00001079	1	-	2.1391429e-10	1.34449225e-08
chr1	2700446	2750720	JUNC00001080	2	-	3.720268e-10	7.901062e-08
chr1	2750748	2761345	JUNC00001081	4	-	5.598862e-05	2.6468775e-05
chr1	2700446	2751883	JUNC00001082	2	-	1.565915e-09	1.079389e-07
chr1	2751911	2761345	JUNC00001083	4	-	6.321986e-05	1.7529837e-05
chr1	2656277	2686865	JUNC00001084	1	-	0.00035204	0.000248248
chr1	2686922	2692703	JUNC00001085	2	-	8.13158e-10	1.4862025e-09
chr1	2656823	2751052	JUNC00001086	1	+	7.1350334e-12	2.6248885e-11
chr1	2658429	2685564	JUNC00001087	1	+	6.711053e-10	2.6810465e-09
chr1	2662001	2751052	JUNC00001088	1	+	7.1350334e-12	2.6248885e-11
chr1	2666617	2751052	JUNC00001089	1	+	7.1350334e-12	2.6248885e-11
chr1	2671233	2751052	JUNC00001090	1	+	7.1350334e-12	2.6248885e-11
chr1	2672196	2678338	JUNC00001091	3	+	1.1483288e-11	2.7392727e-11
chr1	2675889	2751052	JUNC00001092	1	+	7.1350334e-12	2.6248885e-11
chr1	2679623	2751052	JUNC00001093	1	+	7.1350334e-12	2.6248885e-11
chr1	2680586	2692630	JUNC00001094	3	+	1.5710674e-08	1.8911396e-07
chr1	2681269	2687250	JUNC00001095	2	+	7.30486e-09	1.3554017e-08
chr1	2682714	2687250	JUNC00001096	2	+	7.3707236e-09	1.383799e-08
chr1	2683518	2697771	JUNC00001097	2	+	3.6344083e-13	1.1973018e-12
chr1	2684257	2698107	JUNC00001098	2	-	3.0199075e-05	4.697558e-06
chr1	2684490	2694925	JUNC00001099	1	-	1.0015879e-08	8.649297e-08
chr1	2684522	2689301	JUNC00001100	1	+	2.742026e-16	6.092159e-16
chr1	2685644	2692951	JUNC00001101	1	+	3.86102e-11	6.5045344e-11
chr1	2686320	2700412	JUNC00001102	2	-	8.7883685e-12	1.7245899e-10
chr1	2686567	2694114	JUNC00001103	2	+	0.000189167	0.000157729
chr1	2686567	2691629	JUNC00001104	1	+	1.7755086e-05	1.3748847e-05
chr1	2686567	2688858	JUNC00001105	3	+	1.0069907e-05	3.6940569e-06
chr1	2686567	2688093	JUNC00001106	1	+	2.7376166e-06	1.918465e-06
chr1	2686567	2686688	JUNC00001107	1	+	0.00474518	0.00304426
chr1	2686768	2694837	JUNC00001108	2	+	5.2892113e-10	1.8207389e-09
chr1	2687009	2698573	JUNC00001109	1	+	8.975436e-09	5.7844343e-08
chr1	2687290	2692831	JUNC00001110	4	+	4.5081383e-11	1.2337371e-09
chr1	2687290	2753783	JUNC00001111	2	+	4.5081383e-11	1.2337371e-09
chr1	2687628	2694893	JUNC00001112	1	-	0.000154525	0.000311157
chr1	2688656	2752015	JUNC00001113	2	+	6.2026165e-13	1.0133285e-12
chr1	2752055	2755789	JUNC00001114	2	+	1.9284497e-13	5.860572e-12
chr1	2688656	2693512	JUNC00001115	1	+	3.7654103e-12	8.882877e-12
chr1	2693552	2694837	JUNC00001116	3	+	3.0866587e-10	9.737128e-10
chr1	2688938	2693993	JUNC00001117	1	+	2.0568608e-13	7.440301e-13
chr1	2688938	2695641	JUNC00001118	1	+	4.111861e-11	2.6571562e-12
chr1	2688898	2690866	JUNC00001119	1	+	3.7990759e-13	1.209522e-12
chr1	2688898	2748646	JUNC00001120	1	+	2.7688965e-13	9.60528e-13
chr1	2689269	2694925	JUNC00001121	1	-	2.0921098e-06	3.297566e-05
chr1	2690224	2692710	JUNC00001122	9	+	5.5594227e-11	4.4126702e-11
chr1	2690465	2692831	JUNC00001123	4	+	1.5756121e-10	1.581675e-08
chr1	2690465	2753783	JUNC00001124	2	+	1.5756121e-10	1.581675e-08
chr1	2690866	2696001	JUNC00001125	2	+	7.467901e-12	6.5148494e-12
chr1	2690946	2696001	JUNC00001126	2	+	9.0809754e-13	9.705852e-13
chr1	2691347	2693071	JUNC00001127	1	+	1.386296e-11	1.1148538e-10
chr1	2691829	2693071	JUNC00001128	1	+	1.2675813e-14	9.391627e-15
chr1	2691950	2693351	JUNC00001129	1	+	4.693587e-09	2.8679503e-09
chr1	2692265	2693066	JUNC00001130	1	-	8.233737e-19	3.786201e-16
chr1	2693993	2694114	JUNC00001131	6	+	0.0269168	0.0253456
chr1	2694435	2698573	JUNC00001132	2	+	1.2264598e-08	7.550398e-08
chr1	2694716	2753783	JUNC00001133	4	+	1.2339578e-10	4.3484905e-09
chr1	2694805	2694925	JUNC00001134	1	-	4.6042833e-06	3.405724e-05
chr1	2695321	2756192	JUNC00001135	2	+	6.394778e-08	7.75504e-08
chr1	2695681	2746557	JUNC00001136	2	+	3.0883532e-11	4.1013026e-11
chr1	2697571	2747081	JUNC00001137	1	+	6.7245793e-15	4.1814452e-14
chr1	2697891	2756432	JUNC00001138	1	+	4.5360757e-11	1.2321327e-10
chr1	2697891	2758682	JUNC00001139	1	+	6.7458664e-11	2.1779288e-10
chr1	2697891	2698051	JUNC00001140	1	+	1.3313964e-11	3.5203312e-10
chr1	2700193	2761025	JUNC00001141	1	-	1.2668162e-06	1.4533914e-06
chr1	2746718	2752336	JUNC00001142	2	+	1.8835805e-12	2.567532e-12
chr1	2746718	2754945	JUNC00001143	2	+	6.3296556e-14	2.1375164e-13
chr1	2746678	2748646	JUNC00001144	2	+	2.7688965e-13	9.60528e-13
chr1	2747201	2752980	JUNC00001145	1	+	2.72458e-10	1.6553244e-09
chr1	2748245	2753783	JUNC00001146	4	+	1.432402e-10	1.5539609e-08
chr1	2751452	2751533	JUNC00001147	1	+	0.00014378	0.000451906
chr1	2752900	2765314	JUNC00001148	1	+	7.748829e-09	2.7798932e-09
chr1	2752900	2772576	JUNC00001149	1	+	7.748829e-09	2.7798932e-09
chr1	2752900	2753020	JUNC00001150	1	+	0.00353758	0.00398108
chr1	2753140	2753221	JUNC00001151	1	+	0.00227612	0.00242111
chr1	2754945	2755066	JUNC00001152	2	+	0.00653681	0.00643931
chr1	2755323	2755403	JUNC00001153	2	-	4.321448e-05	9.674096e-05
chr1	2755387	2759524	JUNC00001154	3	+	2.1654134e-08	1.2072638e-07
chr1	2756792	2763822	JUNC00001155	4	+	2.7420197e-13	5.632895e-13
chr1	2763862	2764147	JUNC00001156	2	+	1.5335623e-06	3.4959428e-06
chr1	2764187	2771449	JUNC00001157	14	+	2.6555185e-09	5.5108855e-09
chr1	2758842	2759002	JUNC00001158	1	+	1.3313964e-11	3.5203312e-10
chr1	2761654	2761735	JUNC00001159	2	+	0.000838479	0.000514327
chr1	2762696	2766162	JUNC00001160	3	+	1.1788624e-13	9.352845e-13
chr1	2762696	2769838	JUNC00001161	2	+	2.4006413e-12	1.0541819e-11
chr1	2762696	2773584	JUNC00001162	1	+	1.1788624e-13	9.352845e-13
chr1	2765073	2770403	JUNC00001163	4	+	1.5318793e-06	5.9699175e-07
chr1	2765073	2774148	JUNC00001164	3	+	4.5924764e-07	1.4060552e-07
chr1	2765518	2765559	JUNC00001165	5	+	0.327557	0.27261
chr1	2765518	2772821	JUNC00001166	3	+	0.00232469	0.0013518
chr1	2766281	2769838	JUNC00001167	2	+	2.4006413e-12	1.0541819e-11
chr1	2766281	2773584	JUNC00001168	1	+	1.1788624e-13	9.352845e-13
chr1	2768947	2776609	JUNC00001169	3	+	7.952678e-16	9.3114246e-17
chr1	2769310	2769432	JUNC00001170	2	+	8.181908e-05	7.7841236e-05
chr1	2769310	2777176	JUNC00001171	1	+	4.5642972e-07	1.4882146e-07
chr1	2769432	2769636	JUNC00001172	3	+	3.1304626e-07	1.5393468e-07
chr1	2769717	2776973	JUNC00001173	1	+	9.950742e-08	4.7787275e-08
chr1	2769717	2777176	JUNC00001174	1	+	3.1332515e-06	4.1766243e-06
chr1	2769957	2773584	JUNC00001175	1	+	1.1788624e-13	9.352845e-13
chr1	2771287	2774829	JUNC00001176	4	+	2.1738718e-12	5.2326795e-13
chr1	2771321	2772003	JUNC00001177	3	-	7.439785e-05	0.000134019
chr1	2774869	2775274	JUNC00001178	2	+	7.000928e-08	9.385785e-08
chr1	2771327	2775274	JUNC00001179	2	+	1.7031589e-10	5.2563825e-11
chr1	2771368	2771449	JUNC00001180	2	+	7.676252e-08	1.0695108e-08
chr1	2772335	2774148	JUNC00001181	5	+	4.5924764e-07	1.4060552e-07
chr1	2772780	2772821	JUNC00001182	4	+	0.309984	0.256607
chr1	2773864	2773946	JUNC00001183	1	+	1.5047743e-07	3.8682572e-07
chr1	2774709	2774789	JUNC00001184	2	+	0.000808964	0.000327278
chr1	2774869	2774951	JUNC00001185	1	+	0.000211307	0.000650645
chr1	2774910	2774992	JUNC00001186	2	+	0.00424059	0.000907581
chr1	2775072	2775154	JUNC00001187	4	+	2.2191352e-05	3.2555105e-05
chr1	2775113	2775194	JUNC00001188	6	+	3.2958712e-07	1.2049979e-07
chr1	2775437	2775502	JUNC00001189	1	+	5.740359e-06	4.2068195e-06
chr1	2775634	2776170	JUNC00001190	4	+	3.842074e-11	2.3689887e-11
chr1	2775634	2776048	JUNC00001191	1	+	9.931761e-08	1.3520713e-07
chr1	2776129	2776369	JUNC00001192	3	+	1.4966432e-08	3.0355156e-09
chr1	2777054	2777176	JUNC00001193	1	+	4.337476e-05	4.488922e-05
chr1	3059737	3060229	JUNC00001194	2	-	0.99956	0.999494
chr1	3060283	3061106	JUNC00001195	1	-	0.999501	0.999187
chr1	3060604	3061106	JUNC00001196	2	-	0.989919	0.989984
chr1	3061331	3063694	JUNC00001197	1	-	0.999999	0.999998
chr1	3061813	3062289	JUNC00001198	2	-	0.752383	0.687603
chr1	3064055	3064211	JUNC00001199	1	-	6.744671e-05	9.7695076e-05
chr1	3064302	3067336	JUNC00001200	13	-	0.999649	0.999646
chr1	3064300	3067336	JUNC00001201	2	-	0.993565	0.994446
chr1	3064491	3067336	JUNC00001202	2	-	0.999998	0.999996
chr1	3068048	3068221	JUNC00001203	5	-	0.999994	0.999976
chr1	3186474	3244086	JUNC00001204	9	+	1	1
chr1	3199297	3211983	JUNC00001205	1	-	0.954894	0.962821
chr1	3238095	3244086	JUNC00001206	1	+	0.997672	0.998634
chr1	3385286	3396490	JUNC00001207	9	+	1	1
chr1	3396593	3402790	JUNC00001208	2	+	1	1
chr1	3402998	3404738	JUNC00001209	14	+	1	1
chr1	3404886	3405494	JUNC00001210	5	+	1	1
chr1	3405648	3411383	JUNC00001211	2	+	0.999999	0.999999
chr1	3412800	3414559	JUNC00001212	1	+	1	1
chr1	3412800	3414562	JUNC00001213	1	+	1	1
chr1	3414647	3417827	JUNC00001214	1	+	1	1
chr1	3417997	3418666	JUNC00001215	2	+	1	1
chr1	3418744	3425580	JUNC00001216	1	+	1	1
chr1	3425750	3426050	JUNC00001217	4	+	1	1
chr1	3426225	3430871	JUNC00001218	13	+	1	1
chr1	3431108	3436236	JUNC00001219	3	+	0.999998	0.999998
chr1	3431108	3431965	JUNC00001220	8	+	1	1
chr1	3432140	3433676	JUNC00001221	3	+	0.910274	0.822043
chr1	3437741	3439229	JUNC00001222	2	-	0.0225763	0.00977528
chr1	3463672	3466147	JUNC00001223	3	+	1	1
chr1	3466193	3467167	JUNC00001224	2	+	1	1
chr1	3467337	3468879	JUNC00001225	1	+	1	1
chr1	3469593	3473077	JUNC00001226	1	+	1	1
chr1	3473230	3473392	JUNC00001227	2	+	1	1
chr1	3473522	3474707	JUNC00001228	3	+	1	1
chr1	3474782	3475969	JUNC00001229	1	+	1	1
chr1	3476062	3477874	JUNC00001230	3	+	0.999998	0.999993
chr1	3478026	3478423	JUNC00001231	4	+	0.999998	0.999997
chr1	3479590	3479811	JUNC00001232	4	+	0.99999	0.999995
chr1	3479913	3480447	JUNC00001233	2	+	0.999999	0.999999
chr1	3490589	3490911	JUNC00001234	4	-	1	1
chr1	3490959	3492638	JUNC00001235	2	-	1	1
chr1	3493899	3493995	JUNC00001236	3	-	0.999998	0.999995
chr1	3494124	3494370	JUNC00001237	2	-	0.999999	1
chr1	3498499	3498697	JUNC00001238	4	-	1	1
chr1	3499266	3499587	JUNC00001239	1	-	0.999991	0.999993
chr1	3499716	3499795	JUNC00001240	3	-	0.999568	0.99962
chr1	3500764	3500965	JUNC00001241	2	-	0.999999	0.999999
chr1	3501308	3501795	JUNC00001242	2	-	0.996488	0.980121
chr1	3505342	3505421	JUNC00001243	1	-	0.999995	0.999992
chr1	3505556	3506107	JUNC00001244	3	-	1	1
chr1	3507923	3509074	JUNC00001245	2	-	1	1
chr1	3508689	3509074	JUNC00001246	3	-	1	1
chr1	3509245	3509869	JUNC00001247	4	-	1	1
chr1	3509992	3510782	JUNC00001248	2	-	1	1
chr1	3510902	3511549	JUNC00001249	2	-	1	1
chr1	3511687	3512005	JUNC00001250	3	-	1	1
chr1	3512128	3514549	JUNC00001251	2	-	1	1
chr1	3514672	3515401	JUNC00001252	4	-	1	1
chr1	3515527	3524123	JUNC00001253	8	-	1	1
chr1	3524246	3579824	JUNC00001254	3	-	1	1
chr1	3524246	3531079	JUNC00001255	1	-	1	1
chr1	3595447	3602465	JUNC00001256	2	-	1	1
chr1	3602600	3611137	JUNC00001257	1	-	1	1
chr1	3623556	3624631	JUNC00001258	3	-	0.00242436	0.00317373
chr1	3625064	3625423	JUNC00001259	1	+	0.746957	0.986317
chr1	3625273	3625423	JUNC00001260	16	+	1	1
chr1	3625515	3625712	JUNC00001261	32	+	1	1
chr1	3625889	3627499	JUNC00001262	91	+	0.999999	0.999999
chr1	3627653	3628408	JUNC00001263	134	+	1	1
chr1	3631117	3631465	JUNC00001264	5	-	0.999508	0.999378
chr1	3631657	3632212	JUNC00001265	13	-	0.996826	0.996465
chr1	3632338	3633397	JUNC00001266	13	-	0.999982	0.999979
chr1	3633503	3634996	JUNC00001267	9	-	1	1
chr1	3635074	3635159	JUNC00001268	5	-	1	1
chr1	3636030	3636994	JUNC00001269	9	-	1	1
chr1	3637098	3638749	JUNC00001270	6	-	1	1
chr1	3638822	3646665	JUNC00001271	12	-	1	1
chr1	3646782	3647407	JUNC00001272	14	-	1	1
chr1	3647560	3649930	JUNC00001273	10	-	1	1
chr1	3737854	3740232	JUNC00001274	4	-	0.938762	0.961004
chr1	3737854	3738222	JUNC00001275	1	-	0.065603	0.0281039
chr1	3739335	3739835	JUNC00001276	5	-	8.2520375e-19	4.5747697e-17
chr1	3739407	3739695	JUNC00001277	6	-	9.77773e-19	5.9240776e-17
chr1	3739407	3739835	JUNC00001278	7	-	1.5463123e-19	4.9525073e-18
chr1	3739731	3739799	JUNC00001279	9	-	1.398433e-18	8.749844e-17
chr1	3739515	3739835	JUNC00001280	4	-	3.4148042e-20	1.6650445e-18
chr1	3739515	3739799	JUNC00001281	3	-	3.8957418e-19	8.3678755e-17
chr1	3739515	3739695	JUNC00001282	11	-	2.2642951e-17	5.5899675e-16
chr1	3739731	3739835	JUNC00001283	7	-	2.2010763e-18	1.6886109e-16
chr1	3739551	3740123	JUNC00001284	4	-	2.5144505e-15	1.6341445e-15
chr1	3739515	3739623	JUNC00001285	1	-	3.2856944e-17	3.3591535e-15
chr1	3739587	3740123	JUNC00001286	2	-	3.4762598e-14	1.175851e-13
chr1	3739695	3739799	JUNC00001287	3	-	6.675965e-15	1.1709145e-12
chr1	3739907	3740123	JUNC00001288	1	-	6.0935567e-15	1.2222806e-14
chr1	3740387	3742429	JUNC00001289	2	-	0.999781	0.999952
chr1	3740387	3742803	JUNC00001290	17	-	0.999999	0.999999
chr1	3742911	3743060	JUNC00001291	3	-	0.999998	0.999996
chr1	3742960	3743060	JUNC00001292	5	-	0.999992	0.999986
chr1	3742957	3743060	JUNC00001293	1	-	0.999585	0.999211
chr1	3743190	3745606	JUNC00001294	22	-	0.999863	0.999584
chr1	3743190	3745380	JUNC00001295	1	-	0.996562	0.994543
chr1	3746186	3746436	JUNC00001296	2	-	0.994904	0.992645
chr1	3772788	3773062	JUNC00001297	3	+	0.999999	0.999999
chr1	3772841	3773062	JUNC00001298	2	+	0.999987	0.99995
chr1	3775483	3775794	JUNC00001299	3	+	0.999912	0.999907
chr1	3781336	3781511	JUNC00001300	36	-	1	1
chr1	3781601	3782660	JUNC00001301	26	-	1	1
chr1	3782763	3783995	JUNC00001302	55	-	1	1
chr1	3783911	3783995	JUNC00001303	1	-	1	1
chr1	3784111	3785086	JUNC00001304	51	-	1	1
chr1	3785203	3786848	JUNC00001305	38	-	1	1
chr1	3787310	3795861	JUNC00001306	49	-	1	1
chr1	3815517	3816279	JUNC00001307	20	-	0.999999	0.999998
chr1	3816370	3823173	JUNC00001308	38	-	0.999985	0.999983
chr1	3823241	3823423	JUNC00001309	35	-	1	1
chr1	3823562	3825757	JUNC00001310	22	-	0.999939	0.999945
chr1	3825866	3826369	JUNC00001311	15	-	0.601251	0.494454
chr1	3826436	3826707	JUNC00001312	37	-	0.966532	0.952047
chr1	3826744	3828884	JUNC00001313	2	-	0.999111	0.997642
chr1	3826744	3829265	JUNC00001314	34	-	0.999904	0.99993
chr1	3828971	3829265	JUNC00001315	1	-	0.981258	0.988272
chr1	3829373	3829790	JUNC00001316	21	-	0.999998	0.999994
chr1	3829997	3831045	JUNC00001317	23	-	1	1
chr1	3831222	3833861	JUNC00001318	22	-	0.999994	0.999976
chr1	3832390	3832438	JUNC00001319	5	+	2.5475376e-15	7.85982e-15
chr1	3832414	3832438	JUNC00001320	6	+	1.7380139e-13	2.6769342e-12
chr1	3832486	3832510	JUNC00001321	4	+	1.9108211e-12	2.5952617e-12
chr1	3832510	3832558	JUNC00001322	3	+	1.6555648e-16	5.3903784e-16
chr1	3834035	3834924	JUNC00001323	21	-	0.998114	0.997206
chr1	3835092	3836494	JUNC00001324	13	-	1	1
chr1	3835092	3837291	JUNC00001325	1	-	0.999978	0.999966
chr1	3836692	3837291	JUNC00001326	4	-	0.999977	0.999958
chr1	3837345	3838963	JUNC00001327	2	-	1	0.999997
chr1	3837519	3838963	JUNC00001328	27	-	1	1
chr1	3839119	3839607	JUNC00001329	25	-	1	1
chr1	3839776	3844906	JUNC00001330	31	-	1	1
chr1	3844983	3845288	JUNC00001331	22	-	1	1
chr1	3845351	3847474	JUNC00001332	29	-	1	1
chr1	3847613	3848607	JUNC00001333	8	-	0.999997	0.999994
chr1	3847631	3848607	JUNC00001334	1	-	0.999984	0.999992
chr1	3848781	3852294	JUNC00001335	8	-	0.999975	0.99998
chr1	3852421	3856888	JUNC00001336	9	-	0.999995	0.999995
chr1	3852421	3855873	JUNC00001337	1	-	0.996704	0.995723
chr1	3856001	3856888	JUNC00001338	1	-	0.999852	0.999608
chr1	3857717	3858717	JUNC00001339	11	+	1	1
chr1	3858844	3865811	JUNC00001340	3	+	1	1
chr1	3861542	3884132	JUNC00001341	1	-	2.3946823e-12	3.3595446e-11
chr1	3864639	3884132	JUNC00001342	1	-	1.1862511e-10	1.7928178e-10
chr1	3866000	3866283	JUNC00001343	5	+	0.999844	0.999588
chr1	3866000	3867973	JUNC00001344	5	+	1	1
chr1	3868053	3869604	JUNC00001345	11	+	1	1
chr1	3866398	3867973	JUNC00001346	2	+	0.993089	0.985135
chr1	3867798	3887321	JUNC00001347	1	+	6.3248197e-13	9.276632e-12
chr1	3869775	3872471	JUNC00001348	9	+	1	1
chr1	3872572	3873013	JUNC00001349	2	+	0.999917	0.999763
chr1	3872572	3883506	JUNC00001350	5	+	0.999029	0.99942
chr1	3874212	3874602	JUNC00001351	2	-	4.783898e-12	3.5780386e-11
chr1	3875919	3883506	JUNC00001352	2	+	0.488887	0.7305
chr1	3890073	3890568	JUNC00001353	26	-	1	1
chr1	3891057	3892882	JUNC00001354	15	-	0.999968	0.999837
chr1	3892996	3900171	JUNC00001355	17	-	1	0.999999
chr1	4655454	4711899	JUNC00001356	17	+	1	1
chr1	4712699	4769852	JUNC00001357	46	+	1	1
chr1	4769940	4772279	JUNC00001358	65	+	1	1
chr1	4772525	4774426	JUNC00001359	56	+	0.999999	0.999999
chr1	4774558	4782544	JUNC00001360	31	+	0.997743	0.995877
chr1	4786183	4786585	JUNC00001361	1	+	1.4381085e-08	2.2111576e-07
chr1	5530085	5562833	JUNC00001362	1	-	1.254834e-07	2.9793307e-07
chr1	5562254	5563169	JUNC00001363	1	-	0.178038	0.206516
chr1	5863405	5863889	JUNC00001364	13	-	1	1
chr1	5864033	5864337	JUNC00001365	8	-	1	1
chr1	5864033	5865101	JUNC00001366	3	-	1	1
chr1	5864517	5865101	JUNC00001367	4	-	0.999991	0.999966
chr1	5865273	5866372	JUNC00001368	4	-	1	0.999999
chr1	5866458	5867029	JUNC00001369	9	-	0.99999	0.999988
chr1	5867115	5867739	JUNC00001370	14	-	1	1
chr1	5867115	5867735	JUNC00001371	1	-	1	1
chr1	5867896	5873251	JUNC00001372	14	-	1	1
chr1	5873335	5874470	JUNC00001373	8	-	1	1
chr1	5874657	5874873	JUNC00001374	1	-	1	1
chr1	5875100	5877092	JUNC00001375	8	-	1	1
chr1	5877298	5880113	JUNC00001376	4	-	1	1
chr1	5880239	5887285	JUNC00001377	8	-	1	1
chr1	5880239	5886262	JUNC00001378	1	-	0.994837	0.981322
chr1	5887466	5890867	JUNC00001379	10	-	1	1
chr1	5887466	5904616	JUNC00001380	1	-	1	1
chr1	5891028	5904616	JUNC00001381	3	-	1	1
chr1	5904746	5905291	JUNC00001382	2	-	1	1
chr1	5904804	5905291	JUNC00001383	16	-	0.999979	0.999952
chr1	5905475	5905631	JUNC00001384	3	-	1	1
chr1	5905483	5905631	JUNC00001385	6	-	1	1
chr1	5905780	5907114	JUNC00001386	4	-	1	1
chr1	5905783	5927648	JUNC00001387	3	-	1	1
chr1	5905783	5907114	JUNC00001388	4	-	1	1
chr1	5905780	5922059	JUNC00001389	2	-	1	1
chr1	5905780	5909151	JUNC00001390	1	-	1	1
chr1	5905780	5927648	JUNC00001391	1	-	1	1
chr1	5907222	5909151	JUNC00001392	5	-	1	1
chr1	5909213	5922059	JUNC00001393	2	-	0.999997	0.999996
chr1	5909213	5927648	JUNC00001394	8	-	1	1
chr1	5922184	5927648	JUNC00001395	2	-	0.999998	0.999998
chr1	5927787	5933146	JUNC00001396	19	-	0.999998	0.999998
chr1	5933329	5947103	JUNC00001397	13	-	0.999999	0.999998
chr1	5947230	5948069	JUNC00001398	18	-	1	0.999999
chr1	6142605	6143822	JUNC00001399	154	-	1	1
chr1	5948251	5952699	JUNC00001400	16	-	1	1
chr1	5952836	5961793	JUNC00001401	1	-	1	1
chr1	5961949	5967298	JUNC00001402	7	-	1	1
chr1	5967363	5969086	JUNC00001403	23	-	1	1
chr1	5969259	5978269	JUNC00001404	21	-	1	1
chr1	5969259	5992243	JUNC00001405	1	-	1	1
chr1	5978413	5986154	JUNC00001406	16	-	0.999888	0.999872
chr1	5978413	5986158	JUNC00001407	1	-	0.999922	0.999918
chr1	5979652	5984431	JUNC00001408	2	+	2.829383e-14	7.7361137e-13
chr1	5986327	5993361	JUNC00001409	2	-	0.979562	0.912187
chr1	5986327	5993515	JUNC00001410	3	-	0.990915	0.972969
chr1	5986327	5992243	JUNC00001411	4	-	1	0.999998
chr1	5986327	5990835	JUNC00001412	2	-	0.863891	0.888195
chr1	5990971	5991340	JUNC00001413	2	-	0.998248	0.992543
chr1	5991043	6040516	JUNC00001414	1	+	0.722444	0.43372
chr1	5991556	6040516	JUNC00001415	3	+	0.564763	0.28994
chr1	5992788	6018634	JUNC00001416	2	+	0.911279	0.954954
chr1	5992788	6040516	JUNC00001417	72	+	0.999165	0.998634
chr1	5992788	5995862	JUNC00001418	1	+	0.999976	0.999969
chr1	5992788	6072754	JUNC00001419	6	+	0.999997	0.999996
chr1	6072798	6073732	JUNC00001420	214	+	1	1
chr1	6073770	6082194	JUNC00001421	199	+	1	1
chr1	5996084	6040516	JUNC00001422	1	+	0.824278	0.77986
chr1	6000604	6073744	JUNC00001423	1	+	1.8631565e-05	5.6392004e-05
chr1	6016459	6099424	JUNC00001424	1	-	4.3462098e-13	1.8340052e-12
chr1	6018835	6040516	JUNC00001425	6	+	0.029449	0.022557
chr1	6026445	6040516	JUNC00001426	1	+	0.999736	0.998479
chr1	6027459	6040516	JUNC00001427	4	+	0.994259	0.992437
chr1	6034794	6040516	JUNC00001428	4	+	0.0344422	0.0177851
chr1	6034963	6040516	JUNC00001429	3	+	0.988308	0.974596
chr1	6035172	6040516	JUNC00001430	12	+	0.102508	0.101845
chr1	6036048	6040516	JUNC00001431	1	+	0.861107	0.557834
chr1	6040645	6041830	JUNC00001432	94	+	0.999943	0.999843
chr1	6041872	6072754	JUNC00001433	127	+	0.999998	0.999995
chr1	6040645	6072754	JUNC00001434	6	+	0.999997	0.999994
chr1	6046183	6072754	JUNC00001435	6	+	0.99975	0.999595
chr1	6046357	6072754	JUNC00001436	1	+	0.999962	0.999919
chr1	6051754	6072754	JUNC00001437	1	+	1	1
chr1	6066276	6072754	JUNC00001438	1	+	1	1
chr1	6082274	6085203	JUNC00001439	148	+	1	1
chr1	6085248	6085739	JUNC00001440	7	+	0.977213	0.987634
chr1	6085248	6087466	JUNC00001441	137	+	0.999985	0.999982
chr1	6087511	6089007	JUNC00001442	110	+	0.999999	1
chr1	6087511	6088959	JUNC00001443	1	+	0.999981	0.999989
chr1	6089051	6090388	JUNC00001444	150	+	1	1
chr1	6085793	6087466	JUNC00001445	3	+	0.999932	0.99989
chr1	6090475	6091262	JUNC00001446	12	+	1	1
chr1	6090475	6094399	JUNC00001447	179	+	1	1
chr1	6091307	6094399	JUNC00001448	11	+	0.964907	0.960522
chr1	6094485	6095322	JUNC00001449	129	+	1	1
chr1	6094475	6095321	JUNC00001450	1	+	0.890637	0.498003
chr1	6094962	6095322	JUNC00001451	1	+	0.999999	0.999999
chr1	6095443	6095529	JUNC00001452	111	+	1	1
chr1	6095624	6096635	JUNC00001453	173	+	1	1
chr1	6096204	6096635	JUNC00001454	1	+	1	1
chr1	6096756	6097268	JUNC00001455	114	+	1	1
chr1	6097357	6098484	JUNC00001456	57	+	0.999997	0.999997
chr1	6097357	6097516	JUNC00001457	1	+	0.99713	0.99594
chr1	6099808	6099922	JUNC00001458	10	-	5.573584e-08	2.2143139e-08
chr1	6105427	6106233	JUNC00001459	75	-	0.999966	0.999975
chr1	6106287	6106615	JUNC00001460	20	-	1	1
chr1	6106287	6106394	JUNC00001461	45	-	1	1
chr1	6106509	6106615	JUNC00001462	62	-	1	1
chr1	6106779	6109794	JUNC00001463	109	-	1	1
chr1	6109990	6110393	JUNC00001464	79	-	1	1
chr1	6109924	6110393	JUNC00001465	1	-	1	1
chr1	6110526	6111774	JUNC00001466	59	-	1	1
chr1	6111883	6112139	JUNC00001467	64	-	1	1
chr1	6112277	6112908	JUNC00001468	84	-	1	1
chr1	6112993	6121104	JUNC00001469	3	-	0.998333	0.998715
chr1	6112998	6113310	JUNC00001470	1	-	0.999946	0.999948
chr1	6112998	6121104	JUNC00001471	114	-	1	1
chr1	6118933	6139472	JUNC00001472	1	+	4.019401e-14	4.234521e-14
chr1	6119991	6120793	JUNC00001473	1	-	3.1837798e-16	1.7290969e-16
chr1	6121237	6121493	JUNC00001474	129	-	0.99999	0.999992
chr1	6121573	6123947	JUNC00001475	74	-	1	1
chr1	6121573	6129039	JUNC00001476	1	-	0.0269511	0.0353065
chr1	6124107	6124516	JUNC00001477	60	-	1	1
chr1	6124107	6124512	JUNC00001478	1	-	1	1
chr1	6124661	6125099	JUNC00001479	35	-	1	1
chr1	6125233	6125523	JUNC00001480	94	-	1	1
chr1	6125612	6125765	JUNC00001481	107	-	1	0.999998
chr1	6125858	6126571	JUNC00001482	80	-	1	1
chr1	6126746	6128045	JUNC00001483	63	-	1	1
chr1	6128218	6128498	JUNC00001484	178	-	1	1
chr1	6128609	6128837	JUNC00001485	98	-	1	1
chr1	6129069	6130203	JUNC00001486	66	-	1	1
chr1	6129069	6130147	JUNC00001487	1	-	1	1
chr1	6130212	6131708	JUNC00001488	1	-	0.00155262	0.00104494
chr1	6131748	6134127	JUNC00001489	88	-	1	1
chr1	6130328	6131630	JUNC00001490	51	-	1	1
chr1	6134190	6134225	JUNC00001491	2	-	0.00173265	0.0025167
chr1	6134259	6134717	JUNC00001492	84	-	1	1
chr1	6134313	6134717	JUNC00001493	2	-	0.999998	0.999998
chr1	6134859	6135229	JUNC00001494	120	-	1	1
chr1	6134886	6135229	JUNC00001495	1	-	1	1
chr1	6135403	6136516	JUNC00001496	71	-	1	1
chr1	6135403	6142127	JUNC00001497	1	-	1	1
chr1	6136638	6136727	JUNC00001498	85	-	1	1
chr1	6136865	6142127	JUNC00001499	103	-	1	1
chr1	6136865	6142142	JUNC00001500	6	-	1	1
chr1	6142328	6142413	JUNC00001501	90	-	1	1
chr1	6143931	6144023	JUNC00001502	167	-	1	1
chr1	6144155	6146211	JUNC00001503	95	-	1	1
chr1	6146423	6146664	JUNC00001504	89	-	1	1
chr1	6146871	6148853	JUNC00001505	42	-	1	1
chr1	6146871	6148879	JUNC00001506	10	-	1	1
chr1	6149075	6149245	JUNC00001507	69	-	1	1
chr1	6149412	6151031	JUNC00001508	107	-	1	1
chr1	6149353	6151031	JUNC00001509	1	-	0.999945	0.999977
chr1	6151155	6152411	JUNC00001510	85	-	1	1
chr1	6152536	6154659	JUNC00001511	98	-	1	1
chr1	6154898	6155598	JUNC00001512	69	-	1	1
chr1	6155717	6159335	JUNC00001513	82	-	1	1
chr1	6159515	6159759	JUNC00001514	5	-	0.999997	0.999985
chr1	6159515	6168149	JUNC00001515	70	-	1	1
chr1	6168277	6179944	JUNC00001516	27	-	1	1
chr1	6168277	6178866	JUNC00001517	1	-	1	1
chr1	6186816	6192929	JUNC00001518	287	-	1	1
chr1	6193054	6197651	JUNC00001519	440	-	1	1
chr1	6197756	6198779	JUNC00001520	25	-	1	1
chr1	6197756	6199369	JUNC00001521	22	-	0.999991	0.999991
chr1	6197756	6199561	JUNC00001522	101	-	0.999992	0.999994
chr1	6197756	6200488	JUNC00001523	28	-	0.999827	0.999958
chr1	6197756	6208680	JUNC00001524	22	-	0.999998	1
chr1	6199594	6213963	JUNC00001525	1	-	1.6004467e-09	3.7937906e-09
chr1	6200750	6208680	JUNC00001526	8	-	0.984017	0.978127
chr1	6206302	6206535	JUNC00001527	2	+	1	1
chr1	6206726	6207378	JUNC00001528	1	+	1	1
chr1	6208739	6209134	JUNC00001529	1	-	0.998035	0.999501
chr1	6209025	6209413	JUNC00001530	3	+	1	1
chr1	6209025	6209114	JUNC00001531	6	+	1	1
chr1	6209196	6209267	JUNC00001532	11	+	1	1
chr1	6209343	6209413	JUNC00001533	11	+	1	1
chr1	6209539	6209923	JUNC00001534	12	+	1	1
chr1	6209970	6210222	JUNC00001535	12	+	0.999969	0.999994
chr1	6210295	6210369	JUNC00001536	19	+	1	1
chr1	6210438	6210869	JUNC00001537	4	+	0.999947	0.999956
chr1	6210938	6211020	JUNC00001538	9	+	0.999997	0.999994
chr1	6211118	6211866	JUNC00001539	1	+	0.999999	0.999998
chr1	6212053	6212230	JUNC00001540	2	+	1	0.999999
chr1	6212416	6212681	JUNC00001541	12	+	0.999995	0.999974
chr1	6212733	6213065	JUNC00001542	2	+	1	1
chr1	6212903	6213065	JUNC00001543	6	+	0.999994	0.999994
chr1	6213183	6218288	JUNC00001544	22	+	1	1
chr1	6218369	6219235	JUNC00001545	28	+	0.661607	0.626654
chr1	6215805	6218288	JUNC00001546	4	+	0.802252	0.898773
chr1	6225262	6231901	JUNC00001547	29	-	0.999999	0.999999
chr1	6232119	6233473	JUNC00001548	18	-	0.998835	0.999367
chr1	6233643	6234885	JUNC00001549	30	-	1	1
chr1	6233643	6234404	JUNC00001550	12	-	0.999811	0.999875
chr1	6234974	6235716	JUNC00001551	24	-	1	1
chr1	6234511	6234885	JUNC00001552	4	-	0.999991	0.999971
chr1	6244794	6245109	JUNC00001553	1	+	0.999974	0.999989
chr1	6250003	6250439	JUNC00001554	9	-	1	1
chr1	6250072	6250439	JUNC00001555	1	-	0.999992	0.999981
chr1	6250624	6251337	JUNC00001556	7	-	1	1
chr1	6251530	6253717	JUNC00001557	5	-	1	1
chr1	6254147	6254549	JUNC00001558	7	-	1	1
chr1	6255014	6260824	JUNC00001559	7	-	0.999999	0.999997
chr1	6264695	6281101	JUNC00001560	157	-	1	1
chr1	6281286	6294863	JUNC00001561	69	-	1	1
chr1	6282888	6285878	JUNC00001562	2	-	0.99915	0.993937
chr1	6293604	6366025	JUNC00001563	1	+	7.5023614e-13	1.8619194e-13
chr1	6294980	6318491	JUNC00001564	97	-	1	1
chr1	6318578	6327298	JUNC00001565	103	-	1	1
chr1	6327413	6333476	JUNC00001566	120	-	1	1
chr1	6333568	6339432	JUNC00001567	100	-	1	1
chr1	6339589	6349748	JUNC00001568	45	-	1	1
chr1	6346055	6349748	JUNC00001569	1	-	1	0.999998
chr1	6349866	6393256	JUNC00001570	16	-	1	1
chr1	6349866	6385493	JUNC00001571	6	-	1	1
chr1	6357006	6358139	JUNC00001572	1	+	3.6861245e-10	7.9573903e-10
chr1	6461762	6461993	JUNC00001573	37	-	1	1
chr1	6462174	6462628	JUNC00001574	40	-	0.999957	0.999957
chr1	6462666	6462862	JUNC00001575	24	-	0.99992	0.999805
chr1	6462663	6462862	JUNC00001576	8	-	0.999998	0.999995
chr1	6463127	6464374	JUNC00001577	4	-	0.999999	0.999999
chr1	6464453	6464551	JUNC00001578	28	-	0.999973	0.999939
chr1	6463147	6464374	JUNC00001579	2	-	0.999993	0.99998
chr1	6464300	6464339	JUNC00001580	1	-	2.3269666e-09	9.428751e-10
chr1	6464719	6465087	JUNC00001581	26	-	0.999982	0.999972
chr1	6465222	6465439	JUNC00001582	26	-	0.99999	0.999992
chr1	6465560	6466068	JUNC00001583	12	-	1	1
chr1	6467572	6467824	JUNC00001584	70	-	0.999998	0.999998
chr1	6467598	6467824	JUNC00001585	2	-	0.985186	0.992478
chr1	6467898	6469041	JUNC00001586	1	-	0.999972	0.99997
chr1	6467893	6469041	JUNC00001587	1	-	0.999907	0.999893
chr1	6468586	6469041	JUNC00001588	31	-	1	1
chr1	6469241	6469334	JUNC00001589	32	-	1	0.999999
chr1	6469450	6469543	JUNC00001590	98	-	1	1
chr1	6469676	6470235	JUNC00001591	89	-	1	1
chr1	6470355	6470505	JUNC00001592	97	-	1	1
chr1	6470643	6470734	JUNC00001593	44	-	1	1
chr1	6470818	6470989	JUNC00001594	4	-	1	1
chr1	6470884	6470989	JUNC00001595	73	-	1	1
chr1	6471100	6471487	JUNC00001596	67	-	1	1
chr1	6471240	6471487	JUNC00001597	4	-	1	1
chr1	6471637	6471757	JUNC00001598	68	-	1	1
chr1	6471808	6472526	JUNC00001599	74	-	1	1
chr1	6472619	6472985	JUNC00001600	2	-	1	1
chr1	6472622	6472985	JUNC00001601	67	-	1	1
chr1	6473174	6473250	JUNC00001602	72	-	1	1
chr1	6473454	6474012	JUNC00001603	46	-	1	1
chr1	6474164	6474450	JUNC00001604	70	-	1	1
chr1	6474587	6474696	JUNC00001605	2	-	0.999998	0.999997
chr1	6474587	6475046	JUNC00001606	80	-	1	1
chr1	6475138	6475369	JUNC00001607	3	-	0.999999	0.999998
chr1	6475138	6475461	JUNC00001608	84	-	0.999998	0.999991
chr1	6474832	6475046	JUNC00001609	3	-	0.999996	0.999987
chr1	6475522	6475930	JUNC00001610	69	-	0.999309	0.997634
chr1	6476036	6477528	JUNC00001611	59	-	1	1
chr1	6477658	6496492	JUNC00001612	42	-	1	1
chr1	6477658	6490444	JUNC00001613	2	-	1	1
chr1	6496569	6519444	JUNC00001614	1	-	0.999958	0.999985
chr1	6496569	6497319	JUNC00001615	2	-	1	1
chr1	6495589	6496492	JUNC00001616	1	-	0.999906	0.999904
chr1	6496840	6497319	JUNC00001617	2	-	1	0.999999
chr1	6526003	6526695	JUNC00001618	23	-	0.999999	0.999997
chr1	6526829	6528993	JUNC00001619	23	-	0.993262	0.994746
chr1	6529171	6531967	JUNC00001620	13	-	0.999979	0.999969
chr1	6532079	6532462	JUNC00001621	10	-	0.999998	0.999994
chr1	6532760	6533279	JUNC00001622	18	-	0.999999	0.999999
chr1	6533441	6541829	JUNC00001623	12	-	1	0.999999
chr1	6541927	6544825	JUNC00001624	23	-	0.999998	0.999999
chr1	6541082	6635063	JUNC00001625	1	-	5.057212e-15	2.4334857e-14
chr1	6544922	6545044	JUNC00001626	22	-	0.999997	0.999984
chr1	6544919	6545044	JUNC00001627	2	-	0.999997	0.999991
chr1	6545180	6549570	JUNC00001628	24	-	0.999997	0.999998
chr1	6549698	6550395	JUNC00001629	31	-	0.829143	0.865341
chr1	6550615	6554106	JUNC00001630	16	-	1	1
chr1	6555564	6570908	JUNC00001631	1	+	0.999965	0.999931
chr1	6785575	6820180	JUNC00001632	36	+	1	1
chr1	6580049	6580540	JUNC00001633	1	+	1	1
chr1	6580070	6580540	JUNC00001634	1	+	1	1
chr1	6580136	6580540	JUNC00001635	2	+	1	1
chr1	6581299	6582057	JUNC00001636	7	+	1	0.999997
chr1	6582299	6585918	JUNC00001637	1	+	1	1
chr1	6585179	6585282	JUNC00001638	2	+	9.753505e-10	7.218131e-09
chr1	6586030	6586694	JUNC00001639	10	+	1	1
chr1	6586787	6587204	JUNC00001640	11	+	1	1
chr1	6587291	6587477	JUNC00001641	16	+	1	1
chr1	6587632	6588059	JUNC00001642	14	+	1	1
chr1	6588196	6588277	JUNC00001643	11	+	1	1
chr1	6588196	6588281	JUNC00001644	3	+	0.999999	0.999998
chr1	6588201	6588281	JUNC00001645	2	+	0.999999	0.999992
chr1	6588442	6588755	JUNC00001646	10	+	1	1
chr1	6588844	6588915	JUNC00001647	11	+	1	1
chr1	6593658	6595484	JUNC00001648	7	-	1	1
chr1	6595557	6599046	JUNC00001649	32	-	1	1
chr1	6594110	6595484	JUNC00001650	3	-	0.99999	0.999966
chr1	6599452	6601796	JUNC00001651	40	-	1	1
chr1	6599452	6612995	JUNC00001652	3	-	1	1
chr1	6604647	6612691	JUNC00001653	1	-	0.939718	0.899379
chr1	6614105	6616756	JUNC00001654	1	+	1	1
chr1	6615591	6616756	JUNC00001655	1	+	1	1
chr1	6616858	6619802	JUNC00001656	2	+	1	1
chr1	6620337	6621410	JUNC00001657	9	+	1	1
chr1	6625292	6628498	JUNC00001658	19	+	1	1
chr1	6628691	6630287	JUNC00001659	19	+	1	1
chr1	6628691	6630290	JUNC00001660	2	+	1	1
chr1	6628691	6629642	JUNC00001661	2	+	1	1
chr1	6630353	6632390	JUNC00001662	21	+	1	1
chr1	6632495	6632795	JUNC00001663	12	+	1	0.999999
chr1	6635700	6636116	JUNC00001664	25	-	0.999999	1
chr1	6636246	6637197	JUNC00001665	42	-	1	1
chr1	6637340	6637446	JUNC00001666	46	-	1	1
chr1	6637504	6638294	JUNC00001667	38	-	1	1
chr1	6638364	6639901	JUNC00001668	23	-	1	1
chr1	6637504	6638082	JUNC00001669	1	-	0.999999	0.999998
chr1	6638364	6644557	JUNC00001670	4	-	0.997693	0.997928
chr1	6640057	6644557	JUNC00001671	43	-	0.999662	0.999663
chr1	6644674	6645040	JUNC00001672	49	-	0.999981	0.999969
chr1	6645126	6645788	JUNC00001673	43	-	1	0.999999
chr1	6645978	6651528	JUNC00001674	26	-	1	1
chr1	6645978	6651016	JUNC00001675	1	-	1	1
chr1	6651602	6652828	JUNC00001676	22	-	0.991909	0.991965
chr1	6652951	6653910	JUNC00001677	30	-	1	1
chr1	6654039	6667708	JUNC00001678	31	-	1	1
chr1	6667810	6678393	JUNC00001679	39	-	0.999993	0.999997
chr1	6678467	6680907	JUNC00001680	30	-	1	1
chr1	6681037	6701728	JUNC00001681	39	-	1	1
chr1	6785575	6825091	JUNC00001682	18	+	1	1
chr1	6820250	6825091	JUNC00001683	61	+	1	1
chr1	6792320	6820180	JUNC00001684	1	+	0.998068	0.999127
chr1	6807088	6825091	JUNC00001685	1	+	0.999981	0.999991
chr1	6825210	6871756	JUNC00001686	41	+	0.999999	0.999999
chr1	6825210	6886239	JUNC00001687	2	+	0.999978	0.999954
chr1	6825210	6887653	JUNC00001688	4	+	0.999929	0.999929
chr1	6825210	6888840	JUNC00001689	1	+	1	0.999999
chr1	6871840	6886239	JUNC00001690	2	+	0.949441	0.910189
chr1	6871840	6887653	JUNC00001691	6	+	0.655268	0.829907
chr1	6871840	6888840	JUNC00001692	2	+	0.999951	0.999948
chr1	6833990	6837628	JUNC00001693	2	+	0.812588	0.80882
chr1	6853189	6871756	JUNC00001694	1	+	0.999453	0.999411
chr1	6874423	6886239	JUNC00001695	1	+	0.796008	0.72165
chr1	7095704	7152062	JUNC00001696	1	+	2.2302703e-10	1.1846944e-08
chr1	7499408	7500333	JUNC00001697	2	+	4.3653737e-18	2.662188e-16
chr1	7640553	7661725	JUNC00001698	45	+	1	1
chr1	7661866	7663352	JUNC00001699	41	+	1	1
chr1	7665199	7670910	JUNC00001700	24	+	1	1
chr1	7669855	7670910	JUNC00001701	6	+	0.999999	0.999997
chr1	7671037	7677598	JUNC00001702	29	+	1	1
chr1	7671066	7677598	JUNC00001703	3	+	1	1
chr1	7677733	7732447	JUNC00001704	50	+	1	1
chr1	7701023	7701618	JUNC00001705	3	-	0.00328653	0.00725869
chr1	7701727	7702381	JUNC00001706	2	-	0.994358	0.995662
chr1	7701724	7702381	JUNC00001707	4	-	0.999373	0.999589
chr1	7702468	7702577	JUNC00001708	1	-	0.34399	0.363712
chr1	7702529	7703110	JUNC00001709	1	-	5.0749724e-05	4.5001107e-05
chr1	7702653	7703110	JUNC00001710	3	-	5.5236615e-05	4.276777e-05
chr1	7703230	7703347	JUNC00001711	3	-	0.975664	0.977292
chr1	7704894	7732447	JUNC00001712	6	+	1	1
chr1	7704888	7732447	JUNC00001713	2	+	1	1
chr1	7714426	7732447	JUNC00001714	1	+	0.99989	0.99983
chr1	7732599	7736343	JUNC00001715	16	+	1	1
chr1	7736540	7736930	JUNC00001716	61	+	1	0.999999
chr1	7737009	7737254	JUNC00001717	72	+	0.999996	0.999997
chr1	7737570	7737958	JUNC00001718	38	+	0.999688	0.998656
chr1	7737570	7738297	JUNC00001719	44	+	0.999936	0.9999
chr1	7737570	7738302	JUNC00001720	1	+	0.999891	0.999922
chr1	7738482	7744834	JUNC00001721	84	+	1	1
chr1	7744885	7768042	JUNC00001722	1	+	0.00186194	0.000602896
chr1	7744948	7746026	JUNC00001723	1	+	0.0160334	0.072344
chr1	7745022	7745844	JUNC00001724	68	+	0.999999	0.999999
chr1	7746091	7747709	JUNC00001725	59	+	1	1
chr1	7747781	7751198	JUNC00001726	31	+	1	1
chr1	7747781	7749770	JUNC00001727	24	+	0.999981	0.999975
chr1	7749791	7751198	JUNC00001728	41	+	0.999987	0.999975
chr1	7751392	7752458	JUNC00001729	92	+	0.999984	0.999974
chr1	7752533	7755637	JUNC00001730	42	+	0.998916	0.997367
chr1	7752533	7766458	JUNC00001731	71	+	0.999944	0.999853
chr1	7755668	7766458	JUNC00001732	43	+	0.20089	0.332955
chr1	7755668	7760602	JUNC00001733	1	+	0.529788	0.619874
chr1	7760781	7766458	JUNC00001734	1	+	0.197194	0.175567
chr1	7771385	7773441	JUNC00001735	28	+	1	1
chr1	7773511	7777159	JUNC00001736	50	+	1	1
chr1	7773198	7773441	JUNC00001737	10	+	0.999994	0.999995
chr1	7773198	7777159	JUNC00001738	4	+	0.999997	0.99999
chr1	7777318	7778117	JUNC00001739	83	+	1	1
chr1	7778169	7779625	JUNC00001740	62	+	0.998679	0.997871
chr1	7784376	7784653	JUNC00001741	4	+	0.999998	0.999998
chr1	7785005	7785440	JUNC00001742	41	+	1	0.999999
chr1	7785246	7785440	JUNC00001743	2	+	0.999987	0.999914
chr1	7785586	7786720	JUNC00001744	31	+	1	1
chr1	7785586	7788044	JUNC00001745	6	+	0.999997	0.99999
chr1	7786836	7788044	JUNC00001746	14	+	0.999998	0.999997
chr1	7786836	7787197	JUNC00001747	1	+	1	1
chr1	7787246	7788044	JUNC00001748	7	+	0.999971	0.999908
chr1	7788246	7793956	JUNC00001749	28	+	0.999676	0.999603
chr1	7788246	7793959	JUNC00001750	16	+	0.99993	0.999917
chr1	7794008	7798524	JUNC00001751	29	+	0.999972	0.999932
chr1	7798673	7801112	JUNC00001752	35	+	1	1
chr1	7801191	7803046	JUNC00001753	34	+	1	1
chr1	7803153	7803691	JUNC00001754	30	+	0.999672	0.999168
chr1	7803848	7808892	JUNC00001755	29	+	0.999924	0.999929
chr1	7808998	7809825	JUNC00001756	2	+	0.979943	0.982754
chr1	7808998	7809892	JUNC00001757	13	+	0.999991	0.999997
chr1	7810021	7810437	JUNC00001758	21	+	1	1
chr1	7810567	7819284	JUNC00001759	15	+	1	1
chr1	7810588	7819284	JUNC00001760	12	+	0.999953	0.999941
chr1	7819420	7820114	JUNC00001761	28	+	0.999988	0.999985
chr1	7820239	7820466	JUNC00001762	42	+	0.99408	0.997461
chr1	7820640	7826479	JUNC00001763	34	+	0.999573	0.999378
chr1	7826710	7827117	JUNC00001764	18	+	0.999957	0.99992
chr1	7827815	7829833	JUNC00001765	19	+	0.843126	0.849379
chr1	7827815	7829836	JUNC00001766	14	+	0.952617	0.964247
chr1	7827811	7829846	JUNC00001767	1	+	0.0215861	0.0106998
chr1	7827815	7829846	JUNC00001768	1	+	0.970526	0.980408
chr1	7829951	7830005	JUNC00001769	1	+	0.750411	0.801385
chr1	7830161	7835761	JUNC00001770	24	+	0.999944	0.99954
chr1	7830161	7835765	JUNC00001771	2	+	0.688544	0.729932
chr1	7835945	7836998	JUNC00001772	35	+	1	1
chr1	7836320	7836998	JUNC00001773	1	+	0.999997	0.999986
chr1	7837149	7842625	JUNC00001774	4	+	1	1
chr1	7837149	7842671	JUNC00001775	41	+	1	1
chr1	7837149	7842668	JUNC00001776	1	+	1	0.999999
chr1	7954323	7962762	JUNC00001777	3	+	1	1
chr1	7961735	7962762	JUNC00001778	19	+	1	1
chr1	7961793	7962762	JUNC00001779	85	+	1	1
chr1	7962081	7962762	JUNC00001780	3	+	1	1
chr1	7962875	7965323	JUNC00001781	230	+	1	1
chr1	7962875	7969344	JUNC00001782	3	+	1	1
chr1	7969404	7970893	JUNC00001783	280	+	1	1
chr1	7965425	7969344	JUNC00001784	267	+	1	1
chr1	7965425	7970893	JUNC00001785	2	+	1	1
chr1	7970963	7977651	JUNC00001786	299	+	1	1
chr1	7970963	7971628	JUNC00001787	2	+	0.995785	0.991865
chr1	7977738	7984863	JUNC00001788	9	+	0.999997	0.999998
chr1	7977738	7984893	JUNC00001789	231	+	1	1
chr1	7981890	7982217	JUNC00001790	1	-	5.69033e-10	2.9141645e-09
chr1	8014396	8015307	JUNC00001791	12	-	0.99569	0.995956
chr1	8015384	8015494	JUNC00001792	15	-	0.994842	0.995837
chr1	8015692	8022392	JUNC00001793	5	-	0.999116	0.999363
chr1	8015692	8026157	JUNC00001794	5	-	0.999999	0.999999
chr1	8318186	8324305	JUNC00001795	11	+	0.999997	0.999996
chr1	8324726	8325297	JUNC00001796	16	+	1	1
chr1	8325390	8325817	JUNC00001797	8	+	1	1
chr1	8326042	8330208	JUNC00001798	7	+	1	1
chr1	8330936	8335436	JUNC00001799	13	+	1	1
chr1	8335590	8337815	JUNC00001800	4	+	1	1
chr1	8337992	8339492	JUNC00001801	16	+	1	1
chr1	8339698	8343746	JUNC00001802	3	+	1	1
chr1	8353178	8354942	JUNC00001803	1	-	0.00480131	0.00432093
chr1	8355120	8355418	JUNC00001804	35	-	1	1
chr1	8355599	8356099	JUNC00001805	16	-	1	1
chr1	8356246	8358195	JUNC00001806	25	-	1	1
chr1	8358916	8359763	JUNC00001807	18	-	1	1
chr1	8359986	8360111	JUNC00001808	23	-	1	0.999999
chr1	8361490	8361762	JUNC00001809	67	-	1	1
chr1	8361876	8362682	JUNC00001810	55	-	1	1
chr1	8362844	8364055	JUNC00001811	82	-	1	1
chr1	8364255	8364745	JUNC00001812	97	-	1	1
chr1	8364838	8365811	JUNC00001813	58	-	1	1
chr1	8365974	8422726	JUNC00001814	35	-	1	1
chr1	8422807	8465924	JUNC00001815	48	-	1	1
chr1	8422807	8424014	JUNC00001816	6	-	1	1
chr1	8422807	8423560	JUNC00001817	9	-	1	1
chr1	8422807	8423166	JUNC00001818	10	-	0.999999	0.999999
chr1	8422807	8424787	JUNC00001819	1	-	1	1
chr1	8423247	8423560	JUNC00001820	5	-	0.999913	0.999809
chr1	8423247	8424014	JUNC00001821	3	-	0.997765	0.998587
chr1	8423247	8424303	JUNC00001822	3	-	2.0928279e-05	7.1897186e-05
chr1	8422807	8424303	JUNC00001823	1	-	0.967911	0.99079
chr1	8428588	8429826	JUNC00001824	1	+	0.705498	0.677021
chr1	8466023	8495062	JUNC00001825	112	-	1	1
chr1	8466023	8497404	JUNC00001826	3	-	1	1
chr1	8466022	8495063	JUNC00001827	1	-	0.999709	0.999764
chr1	8471047	8481346	JUNC00001828	1	-	1.0074275e-12	2.4445309e-13
chr1	8495162	8497404	JUNC00001829	150	-	0.999972	0.999975
chr1	8497529	8508626	JUNC00001830	130	-	1	1
chr1	8497529	8525758	JUNC00001831	3	-	0.999958	0.999935
chr1	8508675	8519709	JUNC00001832	1	-	0.999395	0.998161
chr1	8508675	8525758	JUNC00001833	44	-	0.999949	0.999938
chr1	8508675	8541213	JUNC00001834	103	-	0.999999	0.999998
chr1	8507619	8507783	JUNC00001835	1	+	5.1367223e-08	3.0766756e-08
chr1	8541318	8556474	JUNC00001836	267	-	1	1
chr1	8541318	8551207	JUNC00001837	2	-	0.999999	0.999999
chr1	8556571	8557417	JUNC00001838	384	-	1	1
chr1	8551356	8556474	JUNC00001839	7	-	0.999997	0.999997
chr1	8551356	8555113	JUNC00001840	1	-	0.999081	0.998954
chr1	8555211	8556474	JUNC00001841	1	-	0.999998	0.999998
chr1	8557523	8614560	JUNC00001842	77	-	0.999998	0.999997
chr1	8557523	8590784	JUNC00001843	13	-	0.999921	0.999629
chr1	8557523	8624309	JUNC00001844	7	-	0.999998	0.999998
chr1	8624380	8655972	JUNC00001845	63	-	1	1
chr1	8605376	8605554	JUNC00001846	1	-	3.3852194e-09	6.8352406e-08
chr1	8612101	8614560	JUNC00001847	1	-	0.999749	0.999812
chr1	8614686	8624309	JUNC00001848	47	-	0.999989	0.999992
chr1	8633833	8727625	JUNC00001849	1	-	1.523898e-09	2.103604e-08
chr1	8646071	8646117	JUNC00001850	3	-	3.5303097e-10	3.0735476e-09
chr1	8656441	8703054	JUNC00001851	2	-	1	1
chr1	8656441	8753430	JUNC00001852	1	-	0.98557	0.989545
chr1	8724715	8726305	JUNC00001853	1	-	2.1006691e-08	4.5705256e-08
chr1	8760081	8773813	JUNC00001854	1	+	1.018052e-15	7.0863835e-16
chr1	8861085	8861227	JUNC00001855	2	-	8.377682e-13	1.6577937e-11
chr1	8861421	8862886	JUNC00001856	8	-	0.999968	0.999937
chr1	8861429	8862886	JUNC00001857	428	-	0.999999	0.999997
chr1	8862945	8863234	JUNC00001858	414	-	1	1
chr1	8863343	8863890	JUNC00001859	642	-	1	1
chr1	8863343	8863535	JUNC00001860	3	-	0.999992	0.999988
chr1	8864092	8865284	JUNC00001861	441	-	1	1
chr1	8865482	8866278	JUNC00001862	634	-	1	1
chr1	8866501	8867116	JUNC00001863	527	-	1	1
chr1	8867250	8867987	JUNC00001864	777	-	1	1
chr1	8868057	8870451	JUNC00001865	669	-	1	1
chr1	8868057	8870824	JUNC00001866	16	-	0.999909	0.999942
chr1	8868057	8871890	JUNC00001867	4	-	1	1
chr1	8868057	8870448	JUNC00001868	1	-	1	1
chr1	8870510	8870824	JUNC00001869	8	-	0.994939	0.994125
chr1	8870510	8871890	JUNC00001870	406	-	0.999999	0.999998
chr1	8871986	8874823	JUNC00001871	624	-	1	1
chr1	8870883	8871890	JUNC00001872	2	-	0.999999	0.999998
chr1	8874914	8878579	JUNC00001873	19	-	1	0.999999
chr1	8874917	8878579	JUNC00001874	601	-	1	1
chr1	8874917	8876198	JUNC00001875	6	-	0.999871	0.999689
chr1	8874917	8878811	JUNC00001876	5	-	0.999996	0.999989
chr1	8985606	8992687	JUNC00001877	1	-	0.0133554	0.0206869
chr1	9037789	9037896	JUNC00001878	20	-	1	1
chr1	9038024	9038430	JUNC00001879	22	-	1	1
chr1	9038506	9038827	JUNC00001880	13	-	0.999999	0.999998
chr1	9038929	9039551	JUNC00001881	9	-	1	1
chr1	9039662	9039799	JUNC00001882	10	-	1	1
chr1	9039987	9040063	JUNC00001883	18	-	1	1
chr1	9040189	9041784	JUNC00001884	19	-	1	1
chr1	9040979	9041784	JUNC00001885	1	-	0.999791	0.999693
chr1	9041937	9047609	JUNC00001886	19	-	0.999974	0.999984
chr1	9047734	9057447	JUNC00001887	21	-	0.999897	0.999899
chr1	9057608	9058151	JUNC00001888	15	-	1	0.999999
chr1	9058250	9069503	JUNC00001889	20	-	0.999999	1
chr1	9058250	9069181	JUNC00001890	2	-	0.999993	0.99999
chr1	9069594	9072303	JUNC00001891	1	-	0.59882	0.657682
chr1	9062640	9064106	JUNC00001892	1	+	3.502352e-12	1.1230936e-11
chr1	9104634	9111275	JUNC00001893	3	-	1	0.999999
chr1	9105641	9111275	JUNC00001894	3	-	1	1
chr1	9155298	9155749	JUNC00001895	3	+	6.2948494e-14	1.159206e-12
chr1	9155298	9155831	JUNC00001896	3	+	1.2169303e-14	3.71493e-13
chr1	9155257	9155626	JUNC00001897	1	+	1.5848288e-14	1.9484742e-13
chr1	9182295	9202578	JUNC00001898	1	-	0.999963	0.999913
chr1	9182295	9196911	JUNC00001899	1	-	0.993152	0.987852
chr1	9235066	9244924	JUNC00001900	3	+	1	1
chr1	9240018	9244924	JUNC00001901	1	+	0.999967	0.999977
chr1	9245561	9246965	JUNC00001902	19	+	1	1
chr1	9247083	9262058	JUNC00001903	8	+	1	1
chr1	9262270	9263508	JUNC00001904	1	+	1	1
chr1	9262328	9263508	JUNC00001905	8	+	1	1
chr1	9293071	9355742	JUNC00001906	2	+	1	1
chr1	9356585	9367447	JUNC00001907	13	+	1	1
chr1	9539747	9553625	JUNC00001908	14	+	1	1
chr1	9540392	9553625	JUNC00001909	3	+	0.999999	0.999999
chr1	9540332	9553625	JUNC00001910	2	+	0.999997	0.999995
chr1	9540392	9567283	JUNC00001911	1	+	0.999968	0.999963
chr1	9542328	9553625	JUNC00001912	1	+	0.999995	0.999982
chr1	9553805	9567283	JUNC00001913	41	+	0.999931	0.999832
chr1	9553805	9570257	JUNC00001914	1	+	0.999874	0.999893
chr1	9567361	9570257	JUNC00001915	26	+	0.999924	0.999942
chr1	9567361	9573345	JUNC00001916	3	+	0.999899	0.999906
chr1	9573412	9579953	JUNC00001917	32	+	0.999995	0.999993
chr1	9570358	9573345	JUNC00001918	38	+	0.999997	0.999999
chr1	9573412	9579938	JUNC00001919	1	+	0.995995	0.998381
chr1	9580234	9582298	JUNC00001920	35	+	0.999979	0.999984
chr1	9589043	9595889	JUNC00001921	4	+	1	1
chr1	9596010	9596858	JUNC00001922	2	+	1	1
chr1	9597053	9598448	JUNC00001923	5	+	1	1
chr1	9598625	9601104	JUNC00001924	14	+	1	1
chr1	9601454	9602068	JUNC00001925	3	+	1	1
chr1	9605287	9605395	JUNC00001926	4	+	0.00123211	0.000269252
chr1	9607789	9609839	JUNC00001927	2	+	1	1
chr1	9609911	9610505	JUNC00001928	1	+	1	1
chr1	9610805	9611752	JUNC00001929	6	+	1	1
chr1	9610805	9611014	JUNC00001930	1	+	1	1
chr1	9611073	9611218	JUNC00001931	1	+	0.236785	0.326411
chr1	9611890	9612985	JUNC00001932	1	+	1	1
chr1	9651802	9691466	JUNC00001933	2	+	1	1
chr1	9689721	9691466	JUNC00001934	8	+	1	1
chr1	9691571	9710423	JUNC00001935	13	+	1	1
chr1	9693571	9710104	JUNC00001936	1	+	0.369218	0.227652
chr1	9704655	9791511	JUNC00001937	1	+	3.193916e-14	1.0302707e-11
chr1	9710596	9715540	JUNC00001938	16	+	1	1
chr1	9715769	9715848	JUNC00001939	15	+	1	1
chr1	9716078	9716439	JUNC00001940	3	+	1	1
chr1	9716619	9716958	JUNC00001941	2	+	1	1
chr1	9716619	9717063	JUNC00001942	1	+	1	1
chr1	9716619	9717045	JUNC00001943	1	+	1	1
chr1	9717108	9717536	JUNC00001944	5	+	1	1
chr1	9717626	9718693	JUNC00001945	11	+	1	1
chr1	9718915	9719920	JUNC00001946	8	+	1	1
chr1	9720017	9720111	JUNC00001947	13	+	1	1
chr1	9720242	9720610	JUNC00001948	6	+	1	1
chr1	9720661	9720741	JUNC00001949	3	+	1	1
chr1	9720661	9720744	JUNC00001950	1	+	1	1
chr1	9720909	9721126	JUNC00001951	11	+	1	1
chr1	9721248	9721443	JUNC00001952	5	+	1	1
chr1	9721587	9721760	JUNC00001953	4	+	1	1
chr1	9721860	9721974	JUNC00001954	7	+	1	1
chr1	9722153	9722243	JUNC00001955	9	+	1	1
chr1	9722356	9722527	JUNC00001956	6	+	1	1
chr1	9722606	9723124	JUNC00001957	6	+	1	1
chr1	9723292	9723968	JUNC00001958	8	+	1	1
chr1	9724092	9724275	JUNC00001959	7	+	1	1
chr1	9724421	9724803	JUNC00001960	10	+	1	1
chr1	9724936	9726908	JUNC00001961	11	+	1	1
chr1	9730705	9731121	JUNC00001962	2	-	1	1
chr1	9730705	9731205	JUNC00001963	163	-	1	1
chr1	9730705	9731141	JUNC00001964	2	-	1	1
chr1	9731390	9731760	JUNC00001965	213	-	1	1
chr1	9731315	9731796	JUNC00001966	1	-	0.946962	0.991316
chr1	9731896	9733400	JUNC00001967	257	-	1	1
chr1	9733546	9733971	JUNC00001968	444	-	1	1
chr1	9733483	9733532	JUNC00001969	2	-	0.00139129	0.00408755
chr1	9734142	9734947	JUNC00001970	474	-	1	1
chr1	9735174	9735466	JUNC00001971	352	-	1	1
chr1	9735615	9735884	JUNC00001972	258	-	1	1
chr1	9735726	9735884	JUNC00001973	1	-	1	0.999999
chr1	9736042	9737497	JUNC00001974	365	-	0.999999	1
chr1	9736042	9741093	JUNC00001975	9	-	1	1
chr1	9737554	9741093	JUNC00001976	227	-	0.99999	0.999995
chr1	9741130	9749463	JUNC00001977	1	-	0.0192294	0.00335363
chr1	9740322	9829934	JUNC00001978	1	+	4.9033755e-15	2.4521321e-14
chr1	9740774	9741093	JUNC00001979	2	-	0.999999	0.999998
chr1	9741256	9743883	JUNC00001980	362	-	1	1
chr1	9744005	9744394	JUNC00001981	309	-	1	1
chr1	9744003	9744394	JUNC00001982	2	+	1.2094735e-12	5.3904124e-11
chr1	9744643	9749460	JUNC00001983	322	-	1	1
chr1	9749646	9749763	JUNC00001984	370	-	0.999998	0.999998
chr1	9749913	9751472	JUNC00001985	378	-	1	1
chr1	9751681	9755113	JUNC00001986	420	-	1	1
chr1	9755258	9756480	JUNC00001987	4	-	0.909655	0.970862
chr1	9756510	9773271	JUNC00001988	55	-	1	1
chr1	9755309	9756480	JUNC00001989	47	-	0.999989	0.999991
chr1	9755309	9773271	JUNC00001990	256	-	1	1
chr1	9755954	9764729	JUNC00001991	1	-	4.9545997e-05	3.5655008e-05
chr1	9773394	9823642	JUNC00001992	160	-	1	1
chr1	9773394	9809303	JUNC00001993	6	-	0.999969	0.999977
chr1	9773394	9871186	JUNC00001994	3	-	1	1
chr1	9773394	9822982	JUNC00001995	3	-	1	1
chr1	9791604	9792144	JUNC00001996	2	+	9.75017e-11	1.2783594e-10
chr1	9809407	9823642	JUNC00001997	3	-	1	1
chr1	9831743	9834238	JUNC00001998	2	+	6.738937e-14	2.822722e-13
chr1	9850776	9871186	JUNC00001999	49	-	1	1
chr1	9871277	9871968	JUNC00002000	36	-	1	1
[truncated: 271,871+ more rows]

## Sheet: Table S4
MSTRG.8509	0	0	0	57.9398	0	0	0	0	0	0	0	0	0	0	0	0	0 57.9398
MSTRG.32697	0	0	15.9675	0	0	5.34793	0	0	5.26936	0	0	0	0	0	0	0	0 26.5847
MSTRG.8354	0	0	0	0	0	0.0644329	0	0	25.6924	0	0	0	0	0	0	0	0 25.7568
MSTRG.875	0	6.4049	0	0	14.9871	0	0	0	0	0	0	0	0	0	0	0	0 21.392
MSTRG.38327	0	0	0	0	0	0	11.5039	0	0	0	0	0	0	0	0	0	0 11.5039
MSTRG.986	0	0	0	0	0	0	0	7.3996	0	0	0	0	0	0	0	0	0 7.3996
MSTRG.25625	0	7.11401	0	0	0	0	0	0	0	0	0	0	0	0	0	0	0 7.11401
MSTRG.8953	1.15307	1.16661	0	2.04838	0.0828014	1.30477	0	0.639685	0	0	0	0	0	0	0	0	0 6.3953
MSTRG.19972	0	6.06178	0	0	0	0	0	0	0	0	0	0	0	0	0	0	0 6.06178
MSTRG.12568	0	0.0228746	0	4.49266	0	0	0.676698	0	0	0	0	0	0	0	0	0	0 5.19223
MSTRG.40841	0	0	0	0.0172133	0	0	0	4.78899	0	0	0	0	0	0	0	0	0 4.80621
MSTRG.34575	0	0	0	0	0	0	0	0	4.06395	0	0	0	0	0	0	0	0 4.06395
MSTRG.19047	0	0	0	0	0	3.43105	0	0	0	0	0	0	0	0	0	0	0 3.43105
MSTRG.1488	0	0	0	0	0	0.0161082	0	2.78349	0	0	0	0	0	0	0	0	0 2.7996
MSTRG.4725	0	0	0	0	0	2.09407	0	0	0	0	0	0	0	0	0	0	0 2.09407
MSTRG.40900	0.35298	0	0	0	0	0	1.28339	0	0	0	0	0	0	0	0	0	0 1.63637
MSTRG.34494	0	0	0	0.895089	0	0	0	0.0518663	0	0	0	0	0	0	0	0	0 0.946956
MSTRG.6219	0	0	0	0	0.724513	0	0	0	0	0	0	0	0	0	0	0	0 0.724513
ENSG00000260370.2|ENSG00000260370	0.188256	0.0457493	0	0.0860663	0	0.0483247	0.0933377	0	0	0	0	0	0	0	0	0	0 0.461734
ENSG00000253215.1|ENSG00000253215	0	0.0914986	0	0.0516398	0	0.0483247	0.0466689	0.0691551	0	0	0	0	0	0	0	0	0 0.307287
MSTRG.27708	0	0	0	0	0	0	0.186675	0.0864439	0	0	0	0	0	0	0	0	0 0.273119
MSTRG.7480|ENSG00000255114	0	0	0.0202633	0	0	0.0161082	0	0.0864439	0.137761	0	0	0	0	0	0	0	0 0.260576
ENSG00000251221.1|LINC01337	0	0	0	0.137706	0	0	0	0	0.103321	0	0	0	0	0	0	0	0 0.241027
MSTRG.18983|ENSG00000268309	0	0.0457493	0	0.0516398	0.0414007	0.0966493	0	0	0	0	0	0	0	0	0	0	0 0.235439
ENSG00000233081.1|ENSG00000233081	0.0470639	0.0457493	0	0	0	0.0644329	0.0700033	0	0	0	0	0	0	0	0	0	0 0.227249
MSTRG.33452	0	0	0	0.0344265	0	0.0805411	0.0700033	0	0	0	0	0	0	0	0	0	0 0.184971
MSTRG.10465	0	0	0	0	0	0.17719	0	0	0	0	0	0	0	0	0	0	0 0.17719
ENSG00000249184.2|ENSG00000249184	0	0	0	0	0	0	0	0.0691551	0.103321	0	0	0	0	0	0	0	0 0.172476
MSTRG.10185|ENSG00000280357	0	0	0	0	0	0	0	0	0.172201	0	0	0	0	0	0	0	0 0.172201
ENSG00000257520.2|SFTA3	0	0	0.101316	0	0	0.0322164	0.0233344	0	0	0	0	0	0	0	0	0	0 0.156867
ENSG00000228561.2|ENSG00000228561	0	0.0914986	0	0	0	0.0644329	0	0	0	0	0	0	0	0	0	0	0 0.155931
MSTRG.15869	0	0	0.0810531	0	0	0.0644329	0	0	0	0	0	0	0	0	0	0	0 0.145486
MSTRG.32716	0	0.0228746	0.12158	0	0	0	0	0	0	0	0	0	0	0	0	0	0 0.144454
MSTRG.14405	0	0	0	0	0	0	0	0.0691551	0.0688805	0	0	0	0	0	0	0	0 0.138036
ENSG00000237917.1|PARP4P1	0	0	0	0.120493	0	0	0	0.0172888	0	0	0	0	0	0	0	0	0 0.137782
ENSG00000234646.7|ENSG00000234646	0	0.0686239	0	0	0.0621011	0	0	0	0	0	0	0	0	0	0	0	0 0.130725
ENSG00000285473.1|ENSG00000285473	0.0705959	0	0.0202633	0.0344265	0	0	0	0	0	0	0	0	0	0	0	0	0 0.125286
MSTRG.18905|ENSG00000267633	0	0	0	0.0172133	0	0	0.0466689	0.0345776	0	0	0	0	0	0	0	0	0 0.0984597
MSTRG.37421	0.0470639	0	0	0	0	0.0483247	0	0	0	0	0	0	0	0	0	0	0 0.0953886
MSTRG.25145|IGLV1-51	0	0	0	0	0	0.0483247	0.0466689	0	0	0	0	0	0	0	0	0	0 0.0949935
MSTRG.21363|ENSG00000236469	0	0	0	0	0	0	0.0933377	0	0	0	0	0	0	0	0	0	0 0.0933377
MSTRG.33913	0	0.0228746	0	0	0	0	0	0	0.0688805	0	0	0	0	0	0	0	0 0.0917551
MSTRG.1082|ENSG00000281112	0	0	0	0.0344265	0	0	0.0466689	0	0	0	0	0	0	0	0	0	0 0.0810954
MSTRG.24607	0	0	0.0810531	0	0	0	0	0	0	0	0	0	0	0	0	0	0 0.0810531
MSTRG.5137|MIR3158-2	0	0	0.0202633	0	0	0	0	0.0172888	0.0344402	0	0	0	0	0	0	0	0 0.0719923
MSTRG.1164|FAF1-AS1	0.0705959	0	0	0	0	0	0	0	0	0	0	0	0	0	0	0	0 0.0705959
ENSG00000211650.2|IGLV5-45	0.0705959	0	0	0	0	0	0	0	0	0	0	0	0	0	0	0	0 0.0705959
MSTRG.5414|NPM1P31	0	0	0	0	0	0	0	0	0.0688805	0	0	0	0	0	0	0	0 0.0688805
ENSG00000254699.1|LINC02695	0	0	0	0	0	0	0	0	0.0688805	0	0	0	0	0	0	0	0 0.0688805
MSTRG.37780	0	0.0686239	0	0	0	0	0	0	0	0	0	0	0	0	0	0	0 0.0686239
MSTRG.21954|LINC01123	0	0	0	0	0	0.0644329	0	0	0	0	0	0	0	0	0	0	0 0.0644329
ENSG00000232010.1|DNMT3L-AS1	0	0	0	0	0.0621011	0	0	0	0	0	0	0	0	0	0	0	0 0.0621011
MSTRG.3599	0	0	0.0607898	0	0	0	0	0	0	0	0	0	0	0	0	0	0 0.0607898
ENSG00000233403.1|ENSG00000233403	0	0.0228746	0	0.0344265	0	0	0	0	0	0	0	0	0	0	0	0	0 0.0573012
MSTRG.8219|ENSG00000256512	0	0	0	0	0	0	0	0.0518663	0	0	0	0	0	0	0	0	0 0.0518663
MSTRG.22207	0	0	0	0.0516398	0	0	0	0	0	0	0	0	0	0	0	0	0 0.0516398
MSTRG.9867|SLC25A15P2	0	0	0	0	0	0.0483247	0	0	0	0	0	0	0	0	0	0	0 0.0483247
MSTRG.28144	0	0	0	0	0.0414007	0	0	0	0	0	0	0	0	0	0	0	0 0.0414007
ENSG00000253702.1|LINC02847	0	0	0	0	0.0414007	0	0	0	0	0	0	0	0	0	0	0	0 0.0414007
MSTRG.34958|ENSG00000238124	0	0	0	0	0	0	0	0	0.0344402	0	0	0	0	0	0	0	0 0.0344402
MSTRG.27702|ENSG00000244545	0	0	0	0.0344265	0	0	0	0	0	0	0	0	0	0	0	0	0 0.0344265
MSTRG.20086|ENSG00000267984	0	0	0	0.0344265	0	0	0	0	0	0	0	0	0	0	0	0	0 0.0344265
MSTRG.5379|ENSG00000273767	0	0	0	0	0	0.0322164	0	0	0	0	0	0	0	0	0	0	0 0.0322164
MSTRG.26216|ENSG00000272149	0.023532	0	0	0	0	0	0	0	0	0	0	0	0	0	0	0	0 0.023532
MSTRG.17640|ENSG00000264339	0.023532	0	0	0	0	0	0	0	0	0	0	0	0	0	0	0	0 0.023532
MSTRG.39168|ENSG00000254633	0	0.0228746	0	0	0	0	0	0	0	0	0	0	0	0	0	0	0 0.0228746
MSTRG.4034|ENSG00000229751	0	0	0	0	0.0207004	0	0	0	0	0	0	0	0	0	0	0	0 0.0207004
ENSG00000261779.1|ENSG00000261779	0	0	0	0	0.0207004	0	0	0	0	0	0	0	0	0	0	0	0 0.0207004
MSTRG.12583|ENSG00000260814	0	0	0.0202633	0	0	0	0	0	0	0	0	0	0	0	0	0	0 0.0202633
MSTRG.35996|RNA5SP248	0	0	0	0.0172133	0	0	0	0	0	0	0	0	0	0	0	0	0 0.0172133

## Sheet: Table S5
5S_rRNA
AADAC
AADACL3
ACOD1
ACSM2B
ACSM5P1
ACTBP1
ACTBP9
ACTR3BP3
ACTR3BP6
ACTRT2
ADAM18
ADAM20P2
ADAM24P
ADGRG7
ADH7
ADI1P2
ADIPOQ
ADIPOR1P2
AFG3L2P1
AGBL5-AS1
AGGF1P6
AGGF1P7
AGGF1P8
AGGF1P9
AGXT2
AIDAP3
AIFM1P1
AKAP8P1
AKIRIN2P1
AKR1C5P
AKR1C8P
ALDOAP1
ALG1L7P
ALPP
AMBN
AMHR2
ANKRD49P4
APONP
APOOP1
APOOP3
ARGFXP1
ARHGAP42P4
ARHGEF2-AS1
ARL2BPP4
ARSH
ATOH1
ATP5F1EP1
ATP5MC1P3
ATP5MC1P7
ATP5PDP1
BCRP9
BHLHE23
BICD1-AS1
BLOC1S5-TXNDC5
BMP10
BMS1P15
BPIFA1
BPIFA3
BTF3P13
C10orf55
C15orf32
C18orf63
C1orf232
C22orf42
C3orf56
C4A-AS1
C4B-AS1
C4orf17
C4orf51
C8B
C9orf135
CABP5
CAPZA1P1
CAPZA1P4
CAPZA1P5
CASC23
CASP1P1
CATSPER4
CCL11
CCL24
CCL25
CD79A
CDC37P2
CDCA4P3
CDHR4
CDRT15P10
CDRT8
CDSN
CDYL-AS1
CEACAM20
CELA1
CELA3B
CETN1
CFAP100-DT
CGB1
CGB7
CHIAP3
CHORDC1P5
CHTF8P1
CIR1P3
CLC
CLDN7P1
CLDN8
CLEC3A
CLRN2
CLUHP4
CNN2P10
COL5A1-AS1
COPDA1
CORO1CP1
COX6A1P3
COX6CP5
CRX
CRYGC
CSAG4
CSF2
CSF2RBP1
CT45A1
CT47B1
CTDSPL2P1
CTSLP4
CUBNP2
CUPIN1P
CXorf65
CXXC1P1
CYB5AP3
CYCSP19
CYCSP33
CYCSP53
CYP2C23P
CYP4F10P
CYP4F62P
DAOA
DBET
DBX1
DCAF8L2
DDX43P3
DDX6P2
DHFRP6
DNAJA4-DT
DNAJB6P3
DNM1P32
DNM1P33
DNM1P38
DNM1P50
DPPA5
DPPA5P4
DSTNP1
DSTNP4
DUSP13
DUSP29
DUX4L1
DUX4L19
DUX4L2
DUX4L3
EBLN1
EEF1A1P1
EEF1DP6
EGFLAM-AS4
EIF1P4
EIF3MP1
EIF4A1P12
EIF4BP4
EIF4BP8
EIF4EBP2P1
EIF5AP2
ELDR
ELL2P3
ELOBP2
ELOCP11
ELOCP15
ELOCP16
ELOCP8
ENSG00000178836
ENSG00000179755
ENSG00000181123
ENSG00000197254
ENSG00000198358
ENSG00000198671
ENSG00000198923
ENSG00000199321
ENSG00000200112
ENSG00000200206
ENSG00000201042
ENSG00000201733
ENSG00000203364
ENSG00000203635
ENSG00000204399
ENSG00000204971
ENSG00000205745
ENSG00000206062
ENSG00000206647
ENSG00000206853
ENSG00000207027
ENSG00000207130
ENSG00000211683
ENSG00000212279
ENSG00000212989
ENSG00000213169
ENSG00000213655
ENSG00000214035
ENSG00000214125
ENSG00000215094
ENSG00000215586
ENSG00000215841
ENSG00000216523
ENSG00000216902
ENSG00000216966
ENSG00000218107
ENSG00000218476
ENSG00000219298
ENSG00000219487
ENSG00000219492
ENSG00000219619
ENSG00000219784
ENSG00000220139
ENSG00000220291
ENSG00000220537
ENSG00000220986
ENSG00000221498
ENSG00000222001
ENSG00000222022
ENSG00000223446
ENSG00000223719
ENSG00000223728
ENSG00000223814
ENSG00000223889
ENSG00000224076
ENSG00000224136
ENSG00000224149
ENSG00000224252
ENSG00000224352
ENSG00000224417
ENSG00000224504
ENSG00000224573
ENSG00000224649
ENSG00000224658
ENSG00000224869
ENSG00000224918
ENSG00000224935
ENSG00000225044
ENSG00000225058
ENSG00000225085
ENSG00000225107
ENSG00000225175
ENSG00000225480
ENSG00000225528
ENSG00000225612
ENSG00000225785
ENSG00000225819
ENSG00000226036
ENSG00000226130
ENSG00000226208
ENSG00000226477
ENSG00000226592
ENSG00000226643
ENSG00000226645
ENSG00000226671
ENSG00000226694
ENSG00000226716
ENSG00000226810
ENSG00000226956
ENSG00000227050
ENSG00000227061
ENSG00000227062
ENSG00000227293
ENSG00000227303
ENSG00000227374
ENSG00000227399
ENSG00000227479
ENSG00000227485
ENSG00000227493
ENSG00000227602
ENSG00000227711
ENSG00000227743
ENSG00000227824
ENSG00000227834
ENSG00000227851
ENSG00000227923
ENSG00000227965
ENSG00000227971
ENSG00000228027
ENSG00000228033
ENSG00000228081
ENSG00000228112
ENSG00000228154
ENSG00000228413
ENSG00000228559
ENSG00000228587
ENSG00000228596
ENSG00000228681
ENSG00000228780
ENSG00000228792
ENSG00000228855
ENSG00000228940
ENSG00000228943
ENSG00000228953
ENSG00000228973
ENSG00000228982
ENSG00000228984
ENSG00000229021
ENSG00000229213
ENSG00000229239
ENSG00000229288
ENSG00000229370
ENSG00000229395
ENSG00000229440
ENSG00000229458
ENSG00000229550
ENSG00000229595
ENSG00000229625
ENSG00000229628
ENSG00000229652
ENSG00000229821
ENSG00000229857
ENSG00000229862
ENSG00000229881
ENSG00000229911
ENSG00000229913
ENSG00000229964
ENSG00000229971
ENSG00000229986
ENSG00000230000
ENSG00000230033
ENSG00000230090
ENSG00000230107
ENSG00000230137
ENSG00000230241
ENSG00000230248
ENSG00000230276
ENSG00000230381
ENSG00000230502
ENSG00000230516
ENSG00000230520
ENSG00000230628
ENSG00000230781
ENSG00000230835
ENSG00000230972
ENSG00000230973
ENSG00000231029
ENSG00000231034
ENSG00000231039
ENSG00000231405
ENSG00000231569
ENSG00000231590
ENSG00000231720
ENSG00000231748
ENSG00000231772
ENSG00000231815
ENSG00000231829
ENSG00000231873
ENSG00000231883
ENSG00000231916
ENSG00000231922
ENSG00000232249
ENSG00000232299
ENSG00000232325
ENSG00000232359
ENSG00000232383
ENSG00000232464
ENSG00000232465
ENSG00000232594
ENSG00000232622
ENSG00000232789
ENSG00000232835
ENSG00000232883
ENSG00000232895
ENSG00000232958
ENSG00000232969
ENSG00000232979
ENSG00000233031
ENSG00000233096
ENSG00000233235
ENSG00000233262
ENSG00000233268
ENSG00000233275
ENSG00000233359
ENSG00000233424
ENSG00000233459
ENSG00000233482
ENSG00000233516
ENSG00000233558
ENSG00000233565
ENSG00000233575
ENSG00000233625
ENSG00000233648
ENSG00000233682
ENSG00000233703
ENSG00000233778
ENSG00000233817
ENSG00000233835
ENSG00000233839
ENSG00000233875
ENSG00000233887
ENSG00000233919
ENSG00000234001
ENSG00000234055
ENSG00000234061
ENSG00000234108
ENSG00000234115
ENSG00000234172
ENSG00000234261
ENSG00000234382
ENSG00000234406
ENSG00000234425
ENSG00000234481
ENSG00000234484
ENSG00000234503
ENSG00000234553
ENSG00000234573
ENSG00000234594
ENSG00000234811
ENSG00000234940
ENSG00000234967
ENSG00000235005
ENSG00000235069
ENSG00000235110
ENSG00000235122
ENSG00000235146
ENSG00000235152
ENSG00000235186
ENSG00000235321
ENSG00000235415
ENSG00000235480
ENSG00000235756
ENSG00000235810
ENSG00000235840
ENSG00000235881
ENSG00000236109
ENSG00000236160
ENSG00000236326
ENSG00000236341
ENSG00000236387
ENSG00000236453
ENSG00000236468
ENSG00000236471
ENSG00000236503
ENSG00000236504
ENSG00000236601
ENSG00000236664
ENSG00000236687
ENSG00000236837
ENSG00000236839
ENSG00000236846
ENSG00000236887
ENSG00000237063
ENSG00000237131
ENSG00000237227
ENSG00000237311
ENSG00000237342
ENSG00000237378
ENSG00000237464
ENSG00000237500
ENSG00000237539
ENSG00000237555
ENSG00000237729
ENSG00000237856
ENSG00000237874
ENSG00000237987
ENSG00000238108
ENSG00000238129
ENSG00000238138
ENSG00000238153
ENSG00000238201
ENSG00000238215
ENSG00000238277
ENSG00000238316
ENSG00000238410
ENSG00000238485
ENSG00000239137
ENSG00000239383
ENSG00000239395
ENSG00000239397
ENSG00000239715
ENSG00000239870
ENSG00000240023
ENSG00000240100
ENSG00000240281
ENSG00000240478
ENSG00000240611
ENSG00000240674
ENSG00000241008
ENSG00000241011
ENSG00000241097
ENSG00000241257
ENSG00000241280
ENSG00000242012
ENSG00000242072
ENSG00000242162
ENSG00000242295
ENSG00000242540
ENSG00000242568
ENSG00000242613
ENSG00000242660
ENSG00000243072
ENSG00000243160
ENSG00000243328
ENSG00000243355
ENSG00000243507
ENSG00000243584
ENSG00000243780
ENSG00000243929
ENSG00000244146
ENSG00000244593
ENSG00000244740
ENSG00000245261
ENSG00000245385
ENSG00000248176
ENSG00000248203
ENSG00000248261
ENSG00000248362
ENSG00000248376
ENSG00000248511
ENSG00000248515
ENSG00000248542
ENSG00000248547
ENSG00000248552
ENSG00000248567
ENSG00000248605
ENSG00000248621
ENSG00000248645
ENSG00000248709
ENSG00000248736
ENSG00000248755
ENSG00000248928
ENSG00000249050
ENSG00000249086
ENSG00000249101
ENSG00000249269
ENSG00000249282
ENSG00000249301
ENSG00000249334
ENSG00000249510
ENSG00000249531
ENSG00000249541
ENSG00000249600
ENSG00000249708
ENSG00000249722
ENSG00000249725
ENSG00000249727
ENSG00000249766
ENSG00000249819
ENSG00000249847
ENSG00000249894
ENSG00000249924
ENSG00000249970
ENSG00000249982
ENSG00000250081
ENSG00000250191
ENSG00000250249
ENSG00000250458
ENSG00000250560
ENSG00000250583
ENSG00000250609
ENSG00000250622
ENSG00000250626
ENSG00000250658
ENSG00000250697
ENSG00000250735
ENSG00000250747
ENSG00000250778
ENSG00000250887
ENSG00000250905
ENSG00000250923
ENSG00000251010
ENSG00000251142
ENSG00000251162
ENSG00000251213
ENSG00000251325
ENSG00000251399
ENSG00000251409
ENSG00000251426
ENSG00000251446
ENSG00000251459
ENSG00000251492
ENSG00000251511
ENSG00000251517
ENSG00000251527
ENSG00000251585
ENSG00000251616
ENSG00000251630
ENSG00000251665
ENSG00000252083
ENSG00000252193
ENSG00000252352
ENSG00000252433
ENSG00000252517
ENSG00000252762
ENSG00000252852
ENSG00000253049
ENSG00000253108
ENSG00000253114
ENSG00000253118
ENSG00000253140
ENSG00000253143
ENSG00000253163
ENSG00000253170
ENSG00000253207
ENSG00000253235
ENSG00000253258
ENSG00000253280
ENSG00000253331
ENSG00000253376
ENSG00000253391
ENSG00000253398
ENSG00000253413
ENSG00000253415
ENSG00000253470
ENSG00000253568
ENSG00000253608
ENSG00000253632
ENSG00000253657
ENSG00000253664
ENSG00000253723
ENSG00000253801
ENSG00000253896
ENSG00000253907
ENSG00000253986
ENSG00000254014
ENSG00000254067
ENSG00000254115
ENSG00000254138
ENSG00000254242
ENSG00000254261
ENSG00000254295
ENSG00000254303
ENSG00000254412
ENSG00000254436
ENSG00000254559
ENSG00000254573
ENSG00000254581
ENSG00000254584
ENSG00000254586
ENSG00000254605
ENSG00000254625
ENSG00000254651
ENSG00000254668
ENSG00000254675
ENSG00000254775
ENSG00000254789
ENSG00000254801
ENSG00000254820
ENSG00000254836
ENSG00000254983
ENSG00000254989
ENSG00000255065
ENSG00000255155
ENSG00000255184
ENSG00000255204
ENSG00000255229
ENSG00000255273
ENSG00000255281
ENSG00000255404
ENSG00000255426
ENSG00000255447
ENSG00000255454
ENSG00000255472
ENSG00000255486
ENSG00000255499
ENSG00000255511
ENSG00000255525
ENSG00000255558
ENSG00000255605
ENSG00000255653
ENSG00000255680
ENSG00000255726
ENSG00000255845
ENSG00000255860
ENSG00000255885
ENSG00000255923
ENSG00000255996
ENSG00000256004
ENSG00000256136
ENSG00000256152
ENSG00000256176
ENSG00000256204
ENSG00000256273
ENSG00000256350
ENSG00000256465
ENSG00000256496
ENSG00000256502
ENSG00000256568
ENSG00000256615
ENSG00000256851
ENSG00000256875
ENSG00000256923
ENSG00000257012
ENSG00000257346
ENSG00000257350
ENSG00000257355
ENSG00000257493
ENSG00000257622
ENSG00000257635
ENSG00000257654
ENSG00000257663
ENSG00000257766
ENSG00000257807
ENSG00000257824
ENSG00000257846
ENSG00000257891
ENSG00000257958
ENSG00000257995
ENSG00000258021
ENSG00000258051
ENSG00000258052
ENSG00000258077
ENSG00000258091
ENSG00000258117
ENSG00000258142
ENSG00000258196
ENSG00000258294
ENSG00000258313
ENSG00000258346
ENSG00000258402
ENSG00000258416
ENSG00000258459
ENSG00000258481
ENSG00000258496
ENSG00000258534
ENSG00000258538
ENSG00000258554
ENSG00000258587
ENSG00000258638
ENSG00000258691
ENSG00000258760
ENSG00000258763
ENSG00000258765
ENSG00000258792
ENSG00000258854
ENSG00000258885
ENSG00000258902
ENSG00000258918
ENSG00000258962
ENSG00000259026
ENSG00000259035
ENSG00000259042
ENSG00000259044
ENSG00000259047
ENSG00000259058
ENSG00000259061
ENSG00000259111
ENSG00000259132
ENSG00000259133
ENSG00000259166
ENSG00000259180
ENSG00000259185
ENSG00000259214
ENSG00000259223
ENSG00000259239
ENSG00000259252
ENSG00000259265
ENSG00000259266
ENSG00000259268
ENSG00000259306
ENSG00000259340
ENSG00000259342
ENSG00000259443
ENSG00000259508
ENSG00000259514
ENSG00000259579
ENSG00000259622
ENSG00000259628
ENSG00000259672
ENSG00000259753
ENSG00000259759
ENSG00000259822
ENSG00000259862
ENSG00000259889
ENSG00000259948
ENSG00000260066
ENSG00000260111
ENSG00000260142
ENSG00000260344
ENSG00000260381
ENSG00000260387
ENSG00000260457
ENSG00000260467
ENSG00000260472
ENSG00000260476
ENSG00000260497
ENSG00000260569
ENSG00000260592
ENSG00000260611
ENSG00000260620
ENSG00000260624
ENSG00000260649
ENSG00000260662
ENSG00000260719
ENSG00000260756
ENSG00000260784
ENSG00000260798
ENSG00000260958
ENSG00000261030
ENSG00000261035
ENSG00000261058
ENSG00000261263
ENSG00000261278
ENSG00000261310
ENSG00000261356
ENSG00000261375
ENSG00000261391
ENSG00000261393
ENSG00000261650
ENSG00000261653
ENSG00000261709
ENSG00000261719
ENSG00000261729
ENSG00000261776
ENSG00000261793
ENSG00000261835
ENSG00000261882
ENSG00000262008
ENSG00000262067
ENSG00000262090
ENSG00000262518
ENSG00000262714
ENSG00000262730
ENSG00000262791
ENSG00000262921
ENSG00000263369
ENSG00000263424
ENSG00000263635
ENSG00000264093
ENSG00000264167
ENSG00000264243
ENSG00000264324
ENSG00000264388
ENSG00000264431
ENSG00000264514
ENSG00000264587
ENSG00000264695
ENSG00000264876
ENSG00000265233
ENSG00000265750
ENSG00000265781
ENSG00000265799
ENSG00000265995
ENSG00000266088
ENSG00000266106
ENSG00000266448
ENSG00000266765
ENSG00000266806
ENSG00000266885
ENSG00000266924
ENSG00000266929
ENSG00000267035
ENSG00000267173
ENSG00000267188
ENSG00000267211
ENSG00000267408
ENSG00000267461
ENSG00000267555
ENSG00000267598
ENSG00000267599
ENSG00000267604
ENSG00000267625
ENSG00000267669
ENSG00000267677
ENSG00000267729
ENSG00000268108
ENSG00000268157
ENSG00000268181
ENSG00000268505
ENSG00000268742
ENSG00000268810
ENSG00000268845
ENSG00000268889
ENSG00000268922
ENSG00000269014
ENSG00000269050
ENSG00000269085
ENSG00000269188
ENSG00000269288
ENSG00000269385
ENSG00000269469
ENSG00000269543
ENSG00000269792
ENSG00000269796
ENSG00000269802
ENSG00000269839
ENSG00000269898
ENSG00000270036
ENSG00000270200
ENSG00000270301
ENSG00000270323
ENSG00000270333
ENSG00000270335
ENSG00000270354
ENSG00000270372
ENSG00000270382
ENSG00000270422
ENSG00000270447
ENSG00000270460
ENSG00000270491
ENSG00000270518
ENSG00000270631
ENSG00000270818
ENSG00000270835
ENSG00000270990
ENSG00000271182
ENSG00000271235
ENSG00000271250
ENSG00000271252
ENSG00000271269
ENSG00000271291
ENSG00000271313
ENSG00000271338
ENSG00000271340
ENSG00000271362
ENSG00000271369
ENSG00000271397
ENSG00000271439
ENSG00000271494
ENSG00000271509
ENSG00000271536
ENSG00000271582
ENSG00000271600
ENSG00000271611
ENSG00000271667
ENSG00000271682
ENSG00000272027
ENSG00000272141
ENSG00000272410
ENSG00000272762
ENSG00000272917
ENSG00000272967
ENSG00000273068
ENSG00000273102
ENSG00000273219
ENSG00000273275
ENSG00000273348
ENSG00000273536
ENSG00000273558
ENSG00000273637
ENSG00000273664
ENSG00000273719
ENSG00000273746
ENSG00000273813
ENSG00000273844
ENSG00000273948
ENSG00000273974
ENSG00000274019
ENSG00000274121
ENSG00000274212
ENSG00000274295
ENSG00000274354
ENSG00000274381
ENSG00000274396
ENSG00000274503
ENSG00000274569
ENSG00000274647
ENSG00000274814
ENSG00000274832
ENSG00000274930
ENSG00000275069
ENSG00000275361
ENSG00000275414
ENSG00000275448
ENSG00000275527
ENSG00000275676
ENSG00000275772
ENSG00000275902
ENSG00000275929
ENSG00000276101
ENSG00000276272
ENSG00000276308
ENSG00000276411
ENSG00000276426
ENSG00000276478
ENSG00000276496
ENSG00000276528
ENSG00000276530
ENSG00000276623
ENSG00000276670
ENSG00000276685
ENSG00000276951
ENSG00000277099
ENSG00000277119
ENSG00000277133
ENSG00000277269
ENSG00000277350
ENSG00000277482
ENSG00000277513
ENSG00000277611
ENSG00000277646
ENSG00000277673
ENSG00000277688
ENSG00000277764
ENSG00000277803
ENSG00000277809
ENSG00000277859
ENSG00000277866
ENSG00000277907
ENSG00000278106
ENSG00000278319
ENSG00000278388
ENSG00000278528
ENSG00000278593
ENSG00000278667
ENSG00000278684
ENSG00000278713
ENSG00000278752
ENSG00000278894
ENSG00000278895
ENSG00000278912
ENSG00000278915
ENSG00000278923
ENSG00000278944
ENSG00000278953
ENSG00000279073
ENSG00000279093
ENSG00000279120
ENSG00000279124
ENSG00000279139
ENSG00000279211
ENSG00000279284
ENSG00000279321
ENSG00000279454
ENSG00000279635
ENSG00000279655
ENSG00000279686
ENSG00000279714
ENSG00000279719
ENSG00000279725
ENSG00000279756
ENSG00000279806
ENSG00000279840
ENSG00000279844
ENSG00000279927
ENSG00000279945
ENSG00000280009
ENSG00000280095
ENSG00000280125
ENSG00000280139
ENSG00000280180
ENSG00000280272
ENSG00000280283
ENSG00000280317
ENSG00000280405
ENSG00000280450
ENSG00000280920
ENSG00000281167
ENSG00000281460
ENSG00000282097
ENSG00000282925
ENSG00000282944
ENSG00000282946
ENSG00000282950
ENSG00000283132
ENSG00000283167
ENSG00000283230
ENSG00000283356
ENSG00000283669
ENSG00000283769
ENSG00000283877
ENSG00000284060
ENSG00000284309
ENSG00000284558
ENSG00000284591
ENSG00000284601
ENSG00000284665
ENSG00000284711
ENSG00000284720
ENSG00000284745
ENSG00000284883
ENSG00000284951
ENSG00000285068
ENSG00000285142
ENSG00000285159
ENSG00000285228
ENSG00000285409
ENSG00000285448
ENSG00000285562
ENSG00000285566
ENSG00000285613
ENSG00000285630
ENSG00000285715
ENSG00000285773
ENSG00000285775
ENSG00000285784
ENSG00000285785
ENSG00000285789
ENSG00000285798
ENSG00000285834
ENSG00000285864
ENSG00000285873
ENSG00000285929
ENSG00000285960
ENSG00000285961
ENSG00000285997
ENSG00000286006
ENSG00000286049
ENSG00000286087
ENSG00000286089
ENSG00000286105
ENSG00000286127
ENSG00000286233
ENSG00000286234
ENSG00000286266
ENSG00000286280
ENSG00000286284
ENSG00000286395
ENSG00000286420
ENSG00000286435
ENSG00000286436
ENSG00000286464
ENSG00000286521
ENSG00000286531
ENSG00000286538
ENSG00000286566
ENSG00000286581
ENSG00000286616
ENSG00000286624
ENSG00000286628
ENSG00000286636
ENSG00000286670
ENSG00000286701
ENSG00000286775
ENSG00000286811
ENSG00000286822
ENSG00000286853
ENSG00000286914
ENSG00000286915
ENSG00000286958
ENSG00000286972
ENSG00000286973
ENSG00000287008
ENSG00000287028
ENSG00000287052
ENSG00000287076
ENSG00000287085
ENSG00000287139
ENSG00000287162
ENSG00000287178
ENSG00000287230
ENSG00000287248
ENSG00000287296
ENSG00000287308
ENSG00000287321
ENSG00000287343
ENSG00000287346
ENSG00000287352
ENSG00000287357
ENSG00000287361
ENSG00000287391
ENSG00000287394
ENSG00000287412
ENSG00000287418
ENSG00000287426
ENSG00000287459
ENSG00000287469
ENSG00000287484
ENSG00000287492
ENSG00000287495
ENSG00000287521
ENSG00000287540
ENSG00000287557
ENSG00000287563
ENSG00000287598
ENSG00000287603
ENSG00000287627
ENSG00000287647
ENSG00000287658
ENSG00000287662
ENSG00000287664
ENSG00000287682
ENSG00000287698
ENSG00000287699
ENSG00000287701
ENSG00000287741
ENSG00000287747
ENSG00000287785
ENSG00000287801
ENSG00000287863
ENSG00000287886
ENSG00000287909
ENSG00000287947
ENSG00000287996
ENSG00000288040
ENSG00000288053
ENSG00000288057
ENSG00000288099
ENSG00000288101
ENSG00000288258
ENSG00000288300
ENSG00000288579
ENSG00000288627
ENSG00000288671
ENSG00000288685
ENSG00000288773
ENSG00000288791
ENSG00000288796
ENSG00000288801
ENSG00000288811
ENSG00000288954
ENSG00000288967
ENSG00000288974
ENSG00000288977
ENSG00000289104
ENSG00000289120
ENSG00000289145
ENSG00000289167
ENSG00000289172
ENSG00000289220
ENSG00000289248
ENSG00000289309
ENSG00000289320
ENSG00000289330
ENSG00000289349
ENSG00000289357
ENSG00000289372
ENSG00000289398
ENSG00000289432
ENSG00000289439
ENSG00000289450
ENSG00000289526
ENSG00000289530
ENSG00000289545
ENSG00000289570
ENSG00000289578
ENSG00000289616
ENSG00000289619
ENSG00000289621
ERHP2
FABP6-AS1
FADS2B
FAM136BP
FAM136FP
FAM230A
FAM230C
FAM25A
FAM30B
FBXO47
FGFR3P5
FIGLA
FKBP4P8
FMO10P
FMO7P
FMO9P
FRG2DP
FRG2FP
FRG2JP
FRG2LP
FRG2MP
FTH1P26
FTLP17
GABARAPL1-AS1
GABRP
GABRR3
GAPDHP28
GAPDHP64
GAPDHP67
GATA3
GDI2P1
GGTLC2
GGTLC4P
GH2
GJA10
GJA8
GLTPP1
GNAI2P1
GOLGA2P11
GOLGA6L2
GP2
GPATCH11P1
GPR160P2
GPR1-AS
GPR50
GPR50-AS1
GPX6
GRAMD4P5
GRAMD4P8
GREB1L-DT
GRHL3-AS1
GRM7-AS2
GS1-24F4.2
GSTP1P1
GUCA1ANB
GUSBP16
GXYLT1P1
GXYLT1P2
H2AC2P
H2BW1
H3P18
HAUS4P1
HAUS5-DT
HES3
HIGD1AP12
HMGA1P1
HMGA1P5
HMGB1P22
HMGB1P26
HMGB3P17
HMGCS2
HMGN1P30
HMGN1P35
HMGN2P32
HMGN2P34
HMGN2P39
HNF1A-AS1
HNF1B
HNF4A-AS1
HNRNPA1P1
HNRNPA1P19
HNRNPA1P20
HNRNPA1P63
HNRNPA1P64
HNRNPABP1
HNRNPCL3
HNRNPDP2
HOXA11-AS
HOXA2
HOXD9
HPRT1P3
HSP90AB7P
HSPA8P13
HSPD1P7
HSPE1P9
IFITM3P7
IFNL3P1
IGHD3OR15-3A
IGHD3OR15-3B
IGHD5OR15-5A
IGHD5OR15-5B
IGHGP
IGHV1-45
IGHV1OR16-3
IGHV3-20
IGHV3-22
IGHV4-31
IGHV4-39
IGHV4-61
IGHV5-78
IGHVII-44-2
IGKJ4
IGKJ5
IGKV1-33
IGKV1-9
IGKV1D-33
IGKV1D-43
IGKV1OR2-118
IGKV2-23
IGKV2-28
IGKV2D-10
IGKV2D-28
IGKV3-20
IGKV3D-11
IGKV3OR2-268
IGLL1
IGLV2-14
IGLV5-48
IGLVV-66
IGLVVII-41-1
IKBKB-DT
IL19
IMPDH1P10
IQCF5
IRX1
IRX5
KARS1P3
KASH5
KCCAT198
KCND3-AS1
KCNMA1-AS3
KIF19BP
KIR3DL1
KLC2-AS2
KLF2P2
KLF2P3
KNOP1P1
KRT18P25
KRT18P28
KRT18P3
KRT18P40
KRT18P45
KRT32
KRT36
KRT6A
KRT77
KRT89P
KRT8P14
KRT8P20
KRT8P24
KRT8P25
KRT8P28
KRT8P49
KRTAP10-7
KRTAP1-1
KRTAP1-3
KRTAP13-4
KRTAP1-5
KRTAP16-1
KRTAP17-1
KRTAP19-9P
KRTAP22-1
KRTAP2-4
KRTAP5-14P
KRTAP6-1
KRTAP6-2
KRTCAP2P1
KU-MEL-3
LACRT
LALBA
LAMTOR3P1
LARP1BP1
LBX1-AS1
LCE5A
LDC1P
LHX3
LINC00221
LINC00254
LINC00301
LINC00328-2P
LINC00333
LINC00355
LINC00387
LINC00430
LINC00469
LINC00477
LINC00556
LINC00558
LINC00668
LINC00687
LINC00690
LINC00850
LINC00905
LINC00911
LINC00919
LINC00955
LINC01056
LINC01076
LINC01104
LINC01179
LINC01204
LINC01214
LINC01216
LINC01217
LINC01228
LINC01249
LINC01269
LINC01281
LINC01282
LINC01300
LINC01309
LINC01312
LINC01423
LINC01455
LINC01489
LINC01490
LINC01493
LINC01509
LINC01519
LINC01520
LINC01603
LINC01656
LINC01689
LINC01698
LINC01724
LINC01757
LINC01765
LINC01781
LINC01788
LINC01789
LINC01796
LINC01797
LINC01842
LINC01843
LINC01846
LINC01857
LINC01859
LINC01861
LINC01892
LINC01895
LINC01899
LINC01937
LINC01940
LINC01953
LINC01996
LINC02030
LINC02031
LINC02034
LINC02036
LINC02039
LINC02045
LINC02047
LINC02061
LINC02066
LINC02078
LINC02087
LINC02090
LINC02093
LINC02099
LINC02111
LINC02116
LINC02119
LINC02122
LINC02124
LINC02131
LINC02152
LINC02159
LINC02164
LINC02167
LINC02179
LINC02205
LINC02219
LINC02239
LINC02262
LINC02269
LINC02271
LINC02276
LINC02312
LINC02332
LINC02335
LINC02372
LINC02374
LINC02377
LINC02380
LINC02383
LINC02387
LINC02402
LINC02403
LINC02410
LINC02417
LINC02429
LINC02455
LINC02476
LINC02477
LINC02502
LINC02505
LINC02508
LINC02513
LINC02514
LINC02515
LINC02522
LINC02528
LINC02529
LINC02539
LINC02541
LINC02543
LINC02561
LINC02564
LINC02571
LINC02590
LINC02624
LINC02639
LINC02667
LINC02672
LINC02683
LINC02689
LINC02711
LINC02727
LINC02758
LINC02770
LINC02791
LINC02799
LINC02823
LINC02832
LINC02834
LINC02842
LINC02855
LINC02864
LINC02866
LINC02874
LINC02876
LINC02894
LINC02903
LINC02909
LPGAT1-AS1
LSINCT5
LSM6P2
LY6G6C
LY6G6D
LYPLA1P1
LYZL6
MAFA-AS1
MALLP2
MARK2P4
MED14P1
MED28P4
MED6P1
MEIOSIN
METAP2P1
Metazoa_SRP
MGC27382
MIOX
MIR1202
MIR1246
MIR1255B1
MIR129-1
MIR1321
MIR139
MIR141
MIR146B
MIR150
MIR152
MIR17
MIR182
MIR192
MIR19B1
MIR200CHG
MIR202
MIR202HG
MIR203A
MIR208A
MIR20A
MIR301B
MIR302E
MIR30C1
MIR3118-2
MIR3118-4
MIR3120
MIR3156-1
MIR3171
MIR3202-1
MIR3202-2
MIR3664
MIR3678
MIR3681
MIR3689C
MIR374C
MIR3910-1
MIR3937
MIR4261
MIR4262
MIR4287
MIR4289
MIR4293
MIR4301
MIR4307
MIR4310
MIR4322
MIR4437
MIR4448
MIR4457
MIR4491
MIR4494
MIR450A1
MIR450B
MIR4518
MIR4536-1
MIR4536-2
MIR4659B
MIR4662B
MIR4679-1
MIR4679-2
MIR4693
MIR4708
MIR4759
MIR4795
MIR501
MIR5100
MIR513A2
MIR514A1
MIR548AE2
MIR548AQ
MIR548H3
MIR548XHG
MIR5580
MIR5700
MIR5701-1
MIR596
MIR6068
MIR6076
MIR6769B
MIR6783
MIR7155
MIR759
MIR7977
MIR8083
MIR8084
MIR8089
MIR891A
MIR891B
MIR892A
MIR892B
MIR934
MMEL1-AS1
MMP12
MMP23A
MMP7
MNX1-AS1
MOB1AP2
MOB4P1
MOGAT3
MPP7-DT
MPV17L2P1
MRGPRX12P
MRGPRX3
MRM3P1
MRPL48P1
MRPL49P1
MRPL57P1
MRPS16P1
MRPS16P2
MRPS18BP2
MRPS18CP4
MRPS21P2
MRPS21P5
MRPS31P1
MRPS36P2
MRPS36P3
MSANTD2P1
MSTRG.10002
MSTRG.12709
MSTRG.13011
MSTRG.14597
MSTRG.15704
MSTRG.1628
MSTRG.16938
MSTRG.17811
MSTRG.18684
MSTRG.1991
MSTRG.20075
MSTRG.2164
MSTRG.22231
MSTRG.22339
MSTRG.22544
MSTRG.23841
MSTRG.25609
MSTRG.27215
MSTRG.27399
MSTRG.28202
MSTRG.29814
MSTRG.3007
MSTRG.30245
MSTRG.31064
MSTRG.31287
MSTRG.316
MSTRG.33542
MSTRG.38584
MSTRG.38839
MSTRG.40602
MSTRG.41186
MSTRG.510
MSTRG.6650
MSTRG.8608
MSTRG.9178
MSTRG.95
MT1B
MT2P1
MTATP6P25
MTCO1P10
MTCO1P18
MTCO1P24
MTCO1P56
MTCO1P6
MTCO2P20
MTCO2P22
MTCO2P24
MTCO2P9
MTCYBP17
MTCYBP5
MTHFD2P3
MTND2P20
MTND2P30
MTND3P1
MTND3P8
MTND3P9
MTND4LP11
MTND4LP19
MTND4LP21
MTND4P13
MTND4P17
MTND4P22
MTND4P28
MTND4P5
MTND5P9
MTND6P19
MTND6P20
MTND6P29
MTND6P35
MUC21
MYCL-AS1
MYCLP1
MYL12BP2
MYL12BP3
MYO5BP3
MYOZ3-AS1
NACAP6
NANOGP3
NATP
NCF4-AS1
NCMAP-DT
NCOR1P2
NCSTNP1
NDNF-AS1
NEFHP1
NEK2P2
NEK4P3
NF1P2
NF1P8
NFIA-AS1
NHP2P2
NIFKP3
NIFKP7
NIFKP9
NIPA2P5
NKX2-3
NLRP10
NLRP5
NLRP7P1
NME1P1
NMNAT1P5
NPAP1P2
NPAP1P7
NPLP1
NPM1P1
NPM1P14
NPM1P22
NPM1P33
NPM1P46
NPS
NT5DC1P2
NUP210P1
NUTF2P4
NXF2B
NXF4
OBP2A
OBP2B
OC90
OCSTAMP
ODAM
OFCC1
OLIG3
OOSP1P1
OR10A3
OR10AE3P
OR10H2
OR10J8P
OR10J9P
OR10K1
OR10U1P
OR12D3
OR13Z2P
OR13Z3P
OR14L1P
OR1S2
OR2A15P
OR2AD1P
OR2AL1P
OR2AP1
OR2J1
OR2J4P
OR2U1P
OR4A15
OR4A40P
OR4A46P
OR4A8
OR4C11
OR4C12
OR4C13
OR4C48P
OR4C6
OR4F13P
OR4F15
OR4G3P
OR4G4P
OR4G6P
OR4K1
OR4L1
OR4M1
OR4N1P
OR4T1P
OR4V1P
OR51A4
OR51C4P
OR51F4P
OR51G2
OR51H1
OR51P1P
OR52J2P
OR5A1
OR5AC2
OR5AZ1P
OR5B3
OR5BB1P
OR5BD1P
OR5BQ1P
OR5D13
OR5D3P
OR5H2
OR5L1
OR5M10
OR5P2
OR6B2
OR6B3
OR6C4
OR6C5P
OR6C70
OR6C74
OR6K6
OR7C2
OR7E103P
OR7E117P
OR7E159P
OR7E21P
OR7E23P
OR7E8P
OR7K1P
OR8A2P
OR8A3P
OR8B2
OR8B3
OR8F1P
OR8G1
OR8G2P
OR8G5
OR8G7P
OR8K1
OR9K2
OSTCP3
OSTCP4
OSTN-AS1
OTOP1
OTOP3
OTOR
OTUD6A
OTX2
PABPC1P10
PABPC3
PADI6
PARAL1
PAX4
PDCL3P7
PDK1P2
PDLIM1P2
PDZD3
PGBD4P4
PGGT1BP2
PGLYRP4
PHBP1
PI3
PIGPP3
PITX3
PKMP4
PMIS2
PNLIPRP3
PNMA6E
PPIAP13
PPIAP26
PPIAP33
PPIAP34
PPIAP37
PPIAP5
PPIAP58
PPIAP66
PPIAP89
PPP1R10P1
PPP1R14D
PPP1R3A
PRAMEF20
PRELID1P5
PRELID1P7
PRELID3BP10
PRELID3BP2
PRL
PRR23A
PRRX2-AS1
PRSS3P3
PRSS41
PRSS50
PRSS57
PRSS59P
PSAT1P4
PSMB3P2
PSMB7P1
PSMD10P2
PSMD12P1
PTH
PYCARD-AS1
RAB9AP1
RAB9AP3
RABEPKP1
RAD1P2
RAD23BP3
RAP2CP1
RAX
RBISP1
RBM12B-DT
RDXP2
REG1CP
RETNLB
RHOXF2B
RLIMP2
RN7SKP117
RN7SKP127
RN7SKP159
RN7SKP174
RN7SKP177
RN7SKP192
RN7SKP196
RN7SKP20
RN7SKP208
RN7SKP213
RN7SKP247
RN7SKP250
RN7SKP252
RN7SKP265
RN7SKP277
[truncated: 515 more rows]

## Sheet: Table S6
Gene Name: AFF2
AFF2/FMR2 regulates the transcription and toxicity of expanded G4C2 repeats in human C9ORF72-ALS/FTD neurons.
involved_in learning or memory
This gene encodes a putative transcriptional activator that is a member of the AF4\FMR2 gene family. This gene is associated with the folate-sensitive fragile X E locus on chromosome X. A repeat polymorphism in the fragile X E locus results in silencing of this gene causing Fragile X E syndrome. Fragile X E syndrome is a form of nonsyndromic X-linked cognitive disability. In addition, this gene c…
------------------------------------
Gene Name: CCL2
CDK9 is involved in Tat-induced MCP-1/CCL2 gene expression in human astrocytes
HIV-1 Nef upregulates CCL-2/MCP-1 expression in astrocytes and this upregulation by Nef depends on the myristoylation moiety (residues 2-3) of Nef and requires functional calmodulin
HIV-1 Tat-induced release of CCL2 from human astrocytes is regulated by P2RX7
HIV-1 Tat upregulates MCP-1 expression, an effect that may contribute to the pathogenesis of Tat associated with AIDS dementia
involved_in astrocyte cell migration
involved_in negative regulation of neuron apoptotic process
LRRK2 is involved in HIV-1 Tat-induced cytokine TNF-alpha, IL-6, and MCP-1 expression in microglia cells
MCP-1 and RANTES have been shown to inhibit Tat-induced apoptosis of mixed cultures of human neurons and astrocytes
The C-terminal MH2 domain of Smad3 can decrease the levels of HIV-1 Tat-induced activation of MCP-1 in astrocytic cells
The endogenous PPARgamma ligand 15d-PGJ2 inhibits HIV-1 Tat-induced MCP-1 production in human microglia-like cells
Treatment of human primary astrocytes with HIV-1 Vpr upregulates secretion of IL-6, IL-8, MCP-1, and MIF and downregulates secretion of serpin E1, a serine proteinase inhibitor (known as PAI-1)
Upregulation of MCP-1 by HIV-1 Tat in astrocytes is inhibited by the MEK1/2 inhibitor UO126, indicating a role for MEK1/2 in Tat-mediated chemokine induction
Upregulation of the human proteins CCL2, CX3CL1, IL-1beta, and CXCL10 by HIV-1 gp120 involves CB2 receptor in mesencephalic neuronal/glial culture model
------------------------------------
Gene Name: COL4A5
involved_in neuromuscular junction development
located_in neuromuscular junction
------------------------------------
Gene Name: DAPK3
Sirt7 associates with ELK1 to participate in hyperglycemia memory and diabetic nephropathy via modulation of DAPK3 expression and endothelial inflammation.
------------------------------------
Gene Name: ELOVL1
A dominant ELOVL1 mutation causes a neuro-ichthyotic disorder possibly amenable to treatment with PPAR-modulating drugs.
Dominant ELOVL1 mutation causes neurological disorder with ichthyotic keratoderma, spasticity, hypomyelination and dysmorphic features.
------------------------------------
Gene Name: ESR2
17beta-estradiol (17beta-E2) protects human neuroblastoma cells from cell death elicited by HIV-1 gp120; estrogen receptor antagonists antagonize 17beta-E2-mediated inhibition gp120-induced cell death
------------------------------------
Gene Name: ETFBKMT
Human METTL20 methylates lysine residues adjacent to the recognition loop of the electron transfer flavoprotein in mitochondria.
------------------------------------
Gene Name: FLNC
A number of focal adhesion plaque proteins are specifically cleaved by HIV-1 protease, including fimbrin, focal adhesion plaque kinase (FAK), talin, and, to a lesser extent, filamin, spectrin and fibronectin
------------------------------------
Gene Name: FMO4
enables hypotaurine monooxygenase activity
------------------------------------
Gene Name: GEMIN8
A comprehensive interaction map of the human survival of motor neuron (SMN) complex.
Gemin8 is a novel component of the survival motor neuron complex and functions in small nuclear ribonucleoprotein assembly.
Monoubiquitination of survival motor neuron regulates its cellular localization and Cajal body integrity.
Ubiquitin-specific protease 9x deubiquitinates and stabilizes the spinal muscular atrophy protein-survival motor neuron.
------------------------------------
Gene Name: GFAP
Amyloid-beta misfolding and GFAP predict risk of clinical Alzheimer's disease diagnosis within 17 years.
Ascorbate supplementation prevents the deleterious upregulation of iNOS and associated neuronal (MAP2) and astrocytic (GFAP) protein expression and structural changes caused by gp120 in human brain cell cultures
Associations of plasma NfL, GFAP, and t-tau with cerebral small vessel disease and incident dementia: longitudinal data of the AGES-Reykjavik Study.
Astrocyte biomarkers GFAP and YKL-40 mediate early Alzheimer's disease progression.
Blood levels of glial fibrillary acidic protein (GFAP) in patients with neurological diseases.
HIV-1 Nef co-localizes with the astrocyte-specific cytoskeleton protein GFAP in persistently nef-expressing human astrocytes, suggesting an interaction between Nef and GFAP may contribute to changes in morphology and activation state of astrocytes
HIV-1 Nef downregulates the expression of GFAP to a great extent in astrocytes than the hyperglycemia
HIV-1 Tat expression in astrocytes results in a significant increase in glial fibrillary acidic protein (GFAP) expression
HIV-1 Tat-induced upregulation and phosphorylation of STAT3 expression results in increased GFAP, Egr-1, and p300 transcription and protein expression in both Tat-expressing astrocytes, and HIV-infected astrocytes
HIV-1 Tat-mediated upregulation of adenovirus E1a-associated 300 kDa protein p300 regulates increased GFAP expression in astrocytes
HIV-1 Vpr upregulates expression of CCL5 and causes CCL5 co-localization with GFAP in the cytoplasm of astrocytes
involved_in astrocyte development
involved_in neuron projection regeneration
involved_in negative regulation of neuron projection development
involved_in regulation of neurotransmitter uptake
located_in astrocyte end-foot
Nef upregulates the levels of glial fibrillary acidic protein (GFAP) expression in human astrocytes
Relationship between increased serum neurofilament light chain and glial fibrillary acidic protein levels with non-motor symptoms in patients with Parkinson's disease.
The phosphorylation of the two major cytoskeletal proteins, vimentin and GFAP, which is normally stimulated by isoproterenol, is partially prevented by HIV-1 gp120 in astrocytes
The role of plasma neurofilament light chain and glial fibrillary acidic protein in subjective cognitive decline and mild cognitive impairment.
This gene encodes one of the major intermediate filament proteins of mature astrocytes. It is used as a marker to distinguish astrocytes from other glial cells during development. Mutations in this gene cause Alexander disease, a rare disorder of astrocytes in the central nervous system. Alternative splicing results in multiple transcript variants encoding distinct isoforms. [provided by RefSeq, …
Treatment of human brain tissue with HIV-1 gp120 causes astrocyte alterations and/or death observed by decreases in the expression of glial fibrillary acidic protein (GFAP), as well as the diminution of a major protein of 66 kDa
------------------------------------
Gene Name: GNB5
Language delay and attention deficit-hyperactivity disorder/cognitive impairment with or without cardiac arrhythmia
The association of GNB5 with Alzheimer disease revealed by genomic analysis restricted to variants impacting gene function.
------------------------------------
Gene Name: GSTZ1
First clinical trial of dichloroacetate (DCA) in multiple myeloma patients revealed that GSTZ1 genotypes are correlated with drug concentrations, tolerability, and disease outcomes. Promoter GSTZ1 polymorphisms may be important determinants of DCA concentrations and neuropathy during chronic treatment.
------------------------------------
Gene Name: GSX1
involved_in neuron differentiation
involved_in neuron fate commitment
involved_in spinal cord association neuron differentiation
------------------------------------
Gene Name: ITGA2
enables amyloid-beta binding
------------------------------------
Gene Name: ITGA6
involved_in positive regulation of neuron projection development
------------------------------------
Gene Name: KCNJ10
involved_in regulation of long-term neuronal synaptic plasticity
located_in astrocyte projection
------------------------------------
Gene Name: KCNMB3
involved_in neuronal action potential
KCNMB3 in spinal microglia contributes to the generation and maintenance of neuropathic pain in mice.
MaxiK channels are large conductance, voltage and calcium-sensitive potassium channels which are fundamental to the control of smooth muscle tone and neuronal excitability. MaxiK channels can be formed by 2 subunits: the pore-forming alpha subunit and the modulatory beta subunit. The protein encoded by this gene is an auxiliary beta subunit which may partially inactivate or slightly decrease the …
The results from the present study suggested that BK channels modulated the activation state of spinal microglia, and that KCNMB3 is a potential therapeutic target for neuropathic pain.
------------------------------------
Gene Name: LDHC
A lentivirus lytic peptide 1 (LLP-1) corresponding to the carboxyl terminus of HIV-1 gp41 induces a significant lactate dehydrogenase (LDH, a marker of cell death) release from human neuronal and glial cell lines
Genome-wide association study identifies two novel regions at 11p15.5-p13 and 1p31 with major impact on acute-phase serum amyloid A.EBI GWAS CatalogEBI GWAS CatalogPubMed
HIV-1 gp120/41 (SFVenvBX08)-expressing microglia exhibit a 170% increase in lactate dehydrogenase (LDH) release
------------------------------------
Gene Name: LGALS12
This gene encodes a member of the galectin superfamily, a group of beta-galactoside-binding proteins with conserved carbohydrate recognition domains. The related mouse protein is a primary regulator of the early stages of adipose tissue development. Alternatively spliced transcript variants encoding different isoforms have been described. [provided by RefSeq, May 2010]
------------------------------------
Gene Name: LIX1
Candidate screening of the bovine and feline spinal muscular atrophy genes reveals no evidence for involvement in human motor neuron disorders.
Data show that mutations in LIX1 do not contribute significantly to the cause of motor neuron diseases in the human population.
------------------------------------
Gene Name: LRIG1
Genome-wide association study of peripheral neuropathy with D-drug-containing regimens in AIDS Clinical Trials Group protocol 384.EBI GWAS CatalogEBI GWAS CatalogPubMed
Meta-analysis of genome-wide association studies from the CHARGE consortium identifies common variants associated with carotid intima media thickness and plaque.EBI GWAS CatalogEBI GWAS CatalogPubMed
Potential Novel Genes for Late-Onset Alzheimer's Disease in East-Asian Descent Identified by APOE-Stratified Genome-Wide Association Study.
------------------------------------
Gene Name: LRIT1
A scan of chromosome 10 identifies a novel locus showing strong association with late-onset Alzheimer disease.
------------------------------------
Gene Name: LTB4R
involved_in neuropeptide signaling pathway
Predicted to enable G protein-coupled peptide receptor activity and leukotriene B4 receptor activity. Predicted to be involved in inflammatory response and neuropeptide signaling pathway. Predicted to act upstream of or within signal transduction. Predicted to be located in plasma membrane. Predicted to be integral component of plasma membrane. [provided by Alliance of Genome Resources, Apr 2022]
Structural insights on ligand recognition at the human leukotriene B4 receptor 1.
------------------------------------
Gene Name: MYBPC2
FN3; Fibronectin type 3 domain; One of three types of internal repeats found in the plasma protein fibronectin. Its tenth fibronectin type III repeat contains an RGD cell recognition sequence in a flexible loop between 2 strands. Approximately 2% of all ...
------------------------------------
Gene Name: NTRK1
neurotrophic receptor tyrosine kinase 1 gene
neurotrophic receptor tyrosine kinase 1provided by HGNC
neurotrophic tyrosine kinase, receptor, type 1
acts_upstream_of_or_within neuron development
acts_upstream_of_or_within neuron projection development
enables neurotrophin binding
enables neurotrophin p75 receptor binding
enables neurotrophin receptor activity
HIV-1 Env (gp120) exposure downregulates TrkA, TrkB, and TrkC mRNA levels in dorsal root ganglion neurons
Human TrkAR649W mutation impairs nociception, sweating and cognitive abilities: a mouse model of HSAN IV.
involved_in neuron apoptotic process
involved_in neurotrophin TRK receptor signaling pathway
involved_in learning or memory
involved_in negative regulation of neuron apoptotic process
involved_in positive regulation of neuron projection development
Japanese Society of Medical Oncology/Japan Society of Clinical Oncology/Japanese Society of Pediatric Hematology/Oncology-led clinical recommendations on the diagnosis and use of tropomyosin receptor kinase inhibitors in adult and pediatric patients with neurotrophic receptor tyrosine kinase fusion-positive advanced solid tumors.
located_in neuronal cell body
New GeneRIF
NOT involved_in cellular response to amyloid-beta
NOT involved_in positive regulation of neuron projection development
NTRK1 neurotrophic receptor tyrosine kinase 1 [Homo sapiens]
NTRK1 neurotrophic receptor tyrosine kinase 1 [Homo sapiens]Gene ID:4914
NTRK1 neurotrophic receptor tyrosine kinase 1 [ Homo sapiens (human)
NTRK1 neurotrophic receptor tyrosine kinase 1 [Homo sapiens (human)] - Gene - NCBI
Submit GeneRIF
This gene encodes a member of the neurotrophic tyrosine kinase receptor (NTKR) family. This kinase is a membrane-bound receptor that, upon neurotrophin binding, phosphorylates itself and members of the MAPK pathway. The presence of this kinase leads to cell differentiation and may play a role in specifying sensory neuron subtypes. Mutations in this gene have been associated with congenital insens…
Treatment of cultured dorsal root ganglion sensory neurons with HIV-1 Vpr downregulates expression of TrKA and pGSK3beta/GSK3beta proteins and pre-treatment with NGF inhibits this Vpr-induced downregulation of TrKA and pGSK3beta/GSK3beta
------------------------------------
Gene Name: NTS
neurotensin
neurotensin/neuromedin N
neurotensinprovided by HGNC
Circulating Proneurotensin Concentrations and Cardiovascular Disease Events in the Community: The Framingham Heart Study.
Elevated neurotensin levels among obese adolescents may be related to emotion dysregulation and impulsivity: a cross-sectional, case-control study.
enables neuropeptide hormone activity
enables neuropeptide receptor binding
Expression of neurotensin receptor-1 (NTS1) in primary breast tumors, cellular distribution, and association with clinical and biological factors.
High plasma neurotensin levels in children with Prader-Willi syndrome.
involved_in neuropeptide signaling pathway
Ligands selectively tune the local and global motions of neurotensin receptor 1 (NTS1).
Neurotensin: a neuropeptide induced by hCG in the human and rat ovary during the periovulatory perioddagger.
New GeneRIF
NM_006183.5 ‚Üí NP_006174.1 ¬†neurotensin/neuromedin N preproprotein
NTS neurotensin [Homo sapiens]
NTS neurotensin [Homo sapiens]Gene ID:4922
NTS neurotensin [ Homo sapiens (human)
NTS neurotensin [Homo sapiens (human)] - Gene - NCBI
Over-expression of neurotensin high-affinity receptor 1 (NTS1) in relation with its ligand neurotensin (NT) and nuclear beta-catenin in inflammatory bowel disease-related oncogenesis.
pro-neurotensin/neuromedin
Pro-NT_NN; Neurotensin/neuromedin N precursor
Role of proneurotensin as marker of paediatric coeliac disease.
Submit GeneRIF
The role of neurotensin as a novel biomarker in the endoscopic screening of high-risk population for developing colorectal neoplasia.
This gene encodes a common precursor for two peptides, neuromedin N and neurotensin. Neurotensin is a secreted tridecapeptide, which is widely distributed throughout the central nervous system, and may function as a neurotransmitter or a neuromodulator. It may be involved in dopamine-associated pathophysiological events, in the maintenance of gut structure and function, and in the regulation of f…
------------------------------------
Gene Name: OLR1
This gene encodes a low density lipoprotein receptor that belongs to the C-type lectin superfamily. This gene is regulated through the cyclic AMP signaling pathway. The encoded protein binds, internalizes and degrades oxidized low-density lipoprotein. This protein may be involved in the regulation of Fas-induced apoptosis. This protein may play a role as a scavenger receptor. Mutations of this ge…
------------------------------------
Gene Name: OR5AK4P
Olfactory receptors interact with odorant molecules in the nose, to initiate a neuronal response that triggers the perception of a smell. The olfactory receptor proteins are members of a large family of G-protein-coupled receptors (GPCR) arising from single coding-exon genes. Olfactory receptors share a 7-transmembrane domain structure with many neurotransmitter and hormone receptors and are resp…
------------------------------------
Gene Name: OR7E35P
Olfactory receptors interact with odorant molecules in the nose, to initiate a neuronal response that triggers the perception of a smell. The olfactory receptor proteins are members of a large family of G-protein-coupled receptors (GPCR) arising from single coding-exon genes. Olfactory receptors share a 7-transmembrane domain structure with many neurotransmitter and hormone receptors and are resp…
------------------------------------
Gene Name: OR9A2
Olfactory receptors interact with odorant molecules in the nose, to initiate a neuronal response that triggers the perception of a smell. The olfactory receptor proteins are members of a large family of G-protein-coupled receptors (GPCR) arising from single coding-exon genes. Olfactory receptors share a 7-transmembrane domain structure with many neurotransmitter and hormone receptors and are resp…
------------------------------------
Gene Name: OR9P1P
Olfactory receptors interact with odorant molecules in the nose, to initiate a neuronal response that triggers the perception of a smell. The olfactory receptor proteins are members of a large family of G-protein-coupled receptors (GPCR) arising from single coding-exon genes. Olfactory receptors share a 7-transmembrane domain structure with many neurotransmitter and hormone receptors and are resp…
------------------------------------
Gene Name: PCDHA9
Cadherin superfamily genes: functions, genomic organization, and neurologic diversity.
------------------------------------
Gene Name: PDE11A
Exome sequencing revealed PDE11A as a novel candidate gene for early-onset Alzheimer's disease.
------------------------------------
Gene Name: QKI
DNA_pol3_gamma3; DNA polymerase III subunits gamma and tau domain III
involved_in microglia differentiation
involved_in regulation of astrocyte differentiation
PRK14950; DNA polymerase III subunits gamma and tau; Provisional
PRK14951; DNA polymerase III subunits gamma and tau; Provisional
PRK14971; DNA polymerase III subunit gamma/tau
------------------------------------
Gene Name: RN7SL832P
Human genes and pseudogenes for the 7SL RNA component of signal recognition particle.
------------------------------------
Gene Name: RNU6-2
Common genetic variation and performance on standardized cognitive tests.
Common genetic variation and performance on standardized cognitive tests.EBI GWAS CatalogEBI GWAS CatalogPubMed
------------------------------------
Gene Name: S100B
5-HT and S100beta values in evaluating severity of cognitive impairment after traumatic brain injury.
Detection the severity of organophosphate intoxication using sensitive serum biomarkers S100B and amyloid beta (Abeta) in Egyptian subjects.
enables tau protein binding
involved_in memory
involved_in learning or memory
involved_in positive regulation of neuron differentiation
involved_in regulation of neuronal synaptic plasticity
involved_in sympathetic neuron projection extension
located_in neuronal cell body
The protein encoded by this gene is a member of the S100 family of proteins containing 2 EF-hand calcium-binding motifs. S100 proteins are localized in the cytoplasm and/or nucleus of a wide range of cells, and involved in the regulation of a number of cellular processes such as cell cycle progression and differentiation. S100 genes include at least 13 members which are located as a cluster on ch…
Validating serum S100B and neuron-specific enolase as biomarkers for the human brain - a combined serum, gene expression and MRI study.
------------------------------------
Gene Name: SLC44A1
Choline transporter-like 1 deficiency causes a new type of childhood-onset neurodegeneration.
Neurodegeneration, childhood-onset, with ataxia, tremor, optic atrophy, and cognitive decline
Polymorphisms in the choline transporter SLC44A1 are associated with reduced cognitive performance in normotypic but not prenatal alcohol-exposed children.
This study showed that SLC44A1-PRKCA fusion seems to be a specific characteristic of Papillary glioneuronal tumors with a high diagnostic value.
------------------------------------
Gene Name: SORCS1
enables neuropeptide receptor activity
Genetic variation of the rs10884402 and rs950809 in intron 1 of SORCS1 is associated with late onset Alzheimer disease in the Chinese Han population.
involved_in neuropeptide signaling pathway
Our data suggested that SORCS1 was in interaction with APOE in the development of late-onset Alzheimer's disease in a Northern Han Chinese population
[review] Emerging data from a rapidly growing area of research implicates the Vps10 family of receptors and the retromer in physiological intracellular trafficking by neurotrophins and pathogenesis of neurodegeneration.
SorCS1 inhibits amyloid-beta binding to neurexin and rescues amyloid-beta-induced synaptic pathology.
SorCS1 inhibits amyloid-Œ≤ binding to neurexin and rescues amyloid-Œ≤-induced synaptic pathology.
Sortilin_C; Sortilin, neurotensin receptor 3, C-terminal
Sortilin-related VPS10 domain containing receptor 1 and Alzheimer's disease-associated allelic variations preferentially exist in female or type 2 diabetes mellitus patients in southern Han Chinese.
The genetic link between AD[Alzheimer's disease]and SORCS1 gene variations are influenced by ethnic background, sex and whether an individual has type 2 diabetes mellitus
The genetic variation of SORCS1 is associated with late-onset Alzheimer's disease in Chinese Han population.
------------------------------------
Gene Name: SULT1C4
Sulfotransferase enzymes catalyze the sulfate conjugation of many hormones, neurotransmitters, drugs, and xenobiotic compounds. These cytosolic enzymes are different in their tissue distributions and substrate specificities. The gene structure (number and length of exons) is similar among family members. This gene encodes a protein that belongs to the SULT1 subfamily, responsible for transferring…
------------------------------------
Gene Name: SUOX
Epilepsy in sulfite oxidase deficiency and related disorders: insights from neuroimaging and genetics.
Sulfite oxidase is a homodimeric protein localized to the intermembrane space of mitochondria. Each subunit contains a heme domain and a molybdopterin-binding domain. The enzyme catalyzes the oxidation of sulfite to sulfate, the final reaction in the oxidative degradation of the sulfur amino acids cysteine and methionine. Sulfite oxidase deficiency results in neurological abnormalities which are …
This is the first description of the prenatal neurodevelopment of brain disruption in isolated sulfite oxidase deficiency.
------------------------------------
Gene Name: TNC
neuronectin
FN3; Fibronectin type 3 domain; One of three types of internal repeats found in the plasma protein fibronectin. Its tenth fibronectin type III repeat contains an RGD cell recognition sequence in a flexible loop between 2 strands. Approximately 2% of all ...
involved_in neuromuscular junction development
This gene encodes an extracellular matrix protein with a spatially and temporally restricted tissue distribution. This protein is homohexameric with disulfide-linked subunits, and contains multiple EGF-like and fibronectin type-III domains. It is implicated in guidance of migrating neurons as well as axons during development, synaptic plasticity, and neuronal regeneration. [provided by RefSeq, Ju…
------------------------------------
Gene Name: TP53
Caspase 8 proteolytic target protein Bid is cleaved and undergoes mitochondrial translocation in gp120-treated p53 expression neurons
Exposure of cultured human primary astrocytes to HIV-1 Vpr induces p53 up-regulation, loss of mitochondrial membrane potential, and caspase-6 activation followed by cell injury
HIV-1 Tat activates the p53 transcription factor pathway leading to the induction of endogenous p53 and p73 in neuronal cells
involved_in neuroblast proliferation
involved_in neuron apoptotic process
involved_in negative regulation of neuroblast proliferation
involved_in positive regulation of neuron apoptotic process
Soluble HIV-1 Vpr causes neuronal apoptosis, involving cytochrome c extravasation, p53 induction, and activation of caspase-9
Supernatants from HIV-1 Tat-transfected monocytoid cells induces p53 expression in neurons, indicating a role for Tat in the neuropathogenesis of HIV-1
When expressed in astrocytes, neurons, and non-glial 293T cells, HIV-1 Tat interacts with a number of cell cycle-related proteins including cyclin A, cyclin B, cyclin D3, Cdk2, Cdk4, Cdk1/Cdc2, cdc6, p27, p53, p63, hdlg, and PCNA
------------------------------------
Gene Name: TREML1
Study characterized the expression of TREM genes in cerebellum and temporal cortex and determined TREML1 and TREM2 to be the only reliably expressed TREM genes in these brain regions; identified rs9357347 as a putative regulatory variant that is associated with protection from Alzheimer's disease and with increased TREML1 and TREM2 brain levels.
------------------------------------
Gene Name: TRIM59
TRIM59 is suppressed by androgen receptor and acts to promote lineage plasticity and treatment-induced neuroendocrine differentiation in prostate cancer.
TRIM59 suppresses the brain ischaemia/reperfusion injury and pyroptosis of microglial through mediating the ubiquitination of NLRP3.
------------------------------------
Gene Name: UNC5C
involved_in regulation of neuron migration
located_in neuronal cell body
The objective of this study is to investigate the influence of UNC5C loci on the neuroimaging of strategic regions of Alzheimer's disease.
we identified ENC1 and UNC5C as genes with convergent genetic, epigenetic, and transcriptomic evidence supporting a potential role in the dissociation of cognition and neuropathology in an aging population.
------------------------------------
Gene Name: VWA3B
Mutated VWA3B was found to be likely associated with cerebellar degeneration with intellectual disability. Although a rare cause of cerebellar degeneration, these findings indicate a critical role for VWA3B in the apoptosis pathway in neuronal tissues.
------------------------------------

## Sheet: Table S7
Gene Name: AFF2
AFF2/FMR2 regulates the transcription and toxicity of expanded G4C2 repeats in human C9ORF72-ALS/FTD neurons.
involved_in learning or memory
This gene encodes a putative transcriptional activator that is a member of the AF4\FMR2 gene family. This gene is associated with the folate-sensitive fragile X E locus on chromosome X. A repeat polymorphism in the fragile X E locus results in silencing of this gene causing Fragile X E syndrome. Fragile X E syndrome is a form of nonsyndromic X-linked cognitive disability. In addition, this gene c…
------------------------------------
Gene Name: ANGPT1
involved_in neuron apoptotic process
involved_in negative regulation of neuron apoptotic process
------------------------------------
Gene Name: ARSI
Exome sequencing links corticospinal motor neuron disease to common neurodegenerative disorders.
------------------------------------
Gene Name: CCL2
CDK9 is involved in Tat-induced MCP-1/CCL2 gene expression in human astrocytes
HIV-1 Nef upregulates CCL-2/MCP-1 expression in astrocytes and this upregulation by Nef depends on the myristoylation moiety (residues 2-3) of Nef and requires functional calmodulin
HIV-1 Tat-induced release of CCL2 from human astrocytes is regulated by P2RX7
HIV-1 Tat upregulates MCP-1 expression, an effect that may contribute to the pathogenesis of Tat associated with AIDS dementia
involved_in astrocyte cell migration
involved_in negative regulation of neuron apoptotic process
LRRK2 is involved in HIV-1 Tat-induced cytokine TNF-alpha, IL-6, and MCP-1 expression in microglia cells
MCP-1 and RANTES have been shown to inhibit Tat-induced apoptosis of mixed cultures of human neurons and astrocytes
The C-terminal MH2 domain of Smad3 can decrease the levels of HIV-1 Tat-induced activation of MCP-1 in astrocytic cells
The endogenous PPARgamma ligand 15d-PGJ2 inhibits HIV-1 Tat-induced MCP-1 production in human microglia-like cells
Treatment of human primary astrocytes with HIV-1 Vpr upregulates secretion of IL-6, IL-8, MCP-1, and MIF and downregulates secretion of serpin E1, a serine proteinase inhibitor (known as PAI-1)
Upregulation of MCP-1 by HIV-1 Tat in astrocytes is inhibited by the MEK1/2 inhibitor UO126, indicating a role for MEK1/2 in Tat-mediated chemokine induction
Upregulation of the human proteins CCL2, CX3CL1, IL-1beta, and CXCL10 by HIV-1 gp120 involves CB2 receptor in mesencephalic neuronal/glial culture model
------------------------------------
Gene Name: CD44
Immunohistochemical expression of CD44s in human neuroblastic tumors: Moroccan experience and highlights on current data.
------------------------------------
Gene Name: CHST9
Genome-wide association study of peripheral neuropathy with D-drug-containing regimens in AIDS Clinical Trials Group protocol 384.EBI GWAS CatalogEBI GWAS CatalogPubMed
------------------------------------
Gene Name: CLEC17A
CLECT; C-type lectin (CTL) or carbohydrate-recognition domain (CRD)
enables pattern recognition receptor activity
PRK14954; DNA polymerase III subunits gamma and tau; Provisional
------------------------------------
Gene Name: COL4A5
involved_in neuromuscular junction development
located_in neuromuscular junction
------------------------------------
Gene Name: CX3CR1
Fractalkine (CX3CL1) protects hippocampal neurons from the neurotoxicity induced by the HIV-1 envelope protein gp120, and neuronal CX(3)CR1 receptors and Akt activation are responsible for the neuroprotective effects of fractalkine
Fractalkine-CX3CR1 signaling contributes to the inhibition of the synergistic neurotoxic effects by opioids and HIV-1 Tat
HIV-1 Tat-mediated downregulation of CX3CR1 inhibits CX3CL1-induced migration of microglia
Inhibition of NF-kappaB and YY1 reverses HIV-1 Tat-mediated downregulation of CX3CR1 in microglia
involved_in memory
involved_in microglial cell activation involved in immune response
involved_in negative regulation of microglial cell mediated cytotoxicity
involved_in negative regulation of hippocampal neuron apoptotic process
involved_in positive regulation of microglial cell migration
involved_in positive regulation of neuroblast proliferation
involved_in positive regulation of neurogenesis
involved_in regulation of microglial cell migration
involved_in regulation of neurogenesis
located_in neuronal cell body membrane
located_in neuron projection
Microglia undergo disease-associated transcriptional activation and CX3C motif chemokine receptor 1 expression regulates neurogenesis in the aged brain.
------------------------------------
Gene Name: CYTH1
FRMD4A RNAi or inhibition of cytohesins strongly upregulated secretion of endogenous tau. These results suggest that FRMD4A, a genetic risk factor for late-onset Alzheimer's disease, regulates tau secretion by activating cytohesin-Arf6 signaling.
------------------------------------
Gene Name: DAPK3
Sirt7 associates with ELK1 to participate in hyperglycemia memory and diabetic nephropathy via modulation of DAPK3 expression and endothelial inflammation.
------------------------------------
Gene Name: ELOVL1
A dominant ELOVL1 mutation causes a neuro-ichthyotic disorder possibly amenable to treatment with PPAR-modulating drugs.
Dominant ELOVL1 mutation causes neurological disorder with ichthyotic keratoderma, spasticity, hypomyelination and dysmorphic features.
------------------------------------
Gene Name: ESR2
17beta-estradiol (17beta-E2) protects human neuroblastoma cells from cell death elicited by HIV-1 gp120; estrogen receptor antagonists antagonize 17beta-E2-mediated inhibition gp120-induced cell death
------------------------------------
Gene Name: ETFBKMT
Human METTL20 methylates lysine residues adjacent to the recognition loop of the electron transfer flavoprotein in mitochondria.
------------------------------------
Gene Name: FLNC
A number of focal adhesion plaque proteins are specifically cleaved by HIV-1 protease, including fimbrin, focal adhesion plaque kinase (FAK), talin, and, to a lesser extent, filamin, spectrin and fibronectin
------------------------------------
Gene Name: FMO4
enables hypotaurine monooxygenase activity
------------------------------------
Gene Name: GEMIN8
A comprehensive interaction map of the human survival of motor neuron (SMN) complex.
Gemin8 is a novel component of the survival motor neuron complex and functions in small nuclear ribonucleoprotein assembly.
Monoubiquitination of survival motor neuron regulates its cellular localization and Cajal body integrity.
Ubiquitin-specific protease 9x deubiquitinates and stabilizes the spinal muscular atrophy protein-survival motor neuron.
------------------------------------
Gene Name: GFAP
Amyloid-beta misfolding and GFAP predict risk of clinical Alzheimer's disease diagnosis within 17 years.
Ascorbate supplementation prevents the deleterious upregulation of iNOS and associated neuronal (MAP2) and astrocytic (GFAP) protein expression and structural changes caused by gp120 in human brain cell cultures
Associations of plasma NfL, GFAP, and t-tau with cerebral small vessel disease and incident dementia: longitudinal data of the AGES-Reykjavik Study.
Astrocyte biomarkers GFAP and YKL-40 mediate early Alzheimer's disease progression.
Blood levels of glial fibrillary acidic protein (GFAP) in patients with neurological diseases.
HIV-1 Nef co-localizes with the astrocyte-specific cytoskeleton protein GFAP in persistently nef-expressing human astrocytes, suggesting an interaction between Nef and GFAP may contribute to changes in morphology and activation state of astrocytes
HIV-1 Nef downregulates the expression of GFAP to a great extent in astrocytes than the hyperglycemia
HIV-1 Tat expression in astrocytes results in a significant increase in glial fibrillary acidic protein (GFAP) expression
HIV-1 Tat-induced upregulation and phosphorylation of STAT3 expression results in increased GFAP, Egr-1, and p300 transcription and protein expression in both Tat-expressing astrocytes, and HIV-infected astrocytes
HIV-1 Tat-mediated upregulation of adenovirus E1a-associated 300 kDa protein p300 regulates increased GFAP expression in astrocytes
HIV-1 Vpr upregulates expression of CCL5 and causes CCL5 co-localization with GFAP in the cytoplasm of astrocytes
involved_in astrocyte development
involved_in neuron projection regeneration
involved_in negative regulation of neuron projection development
involved_in regulation of neurotransmitter uptake
located_in astrocyte end-foot
Nef upregulates the levels of glial fibrillary acidic protein (GFAP) expression in human astrocytes
Relationship between increased serum neurofilament light chain and glial fibrillary acidic protein levels with non-motor symptoms in patients with Parkinson's disease.
The phosphorylation of the two major cytoskeletal proteins, vimentin and GFAP, which is normally stimulated by isoproterenol, is partially prevented by HIV-1 gp120 in astrocytes
The role of plasma neurofilament light chain and glial fibrillary acidic protein in subjective cognitive decline and mild cognitive impairment.
This gene encodes one of the major intermediate filament proteins of mature astrocytes. It is used as a marker to distinguish astrocytes from other glial cells during development. Mutations in this gene cause Alexander disease, a rare disorder of astrocytes in the central nervous system. Alternative splicing results in multiple transcript variants encoding distinct isoforms. [provided by RefSeq, …
Treatment of human brain tissue with HIV-1 gp120 causes astrocyte alterations and/or death observed by decreases in the expression of glial fibrillary acidic protein (GFAP), as well as the diminution of a major protein of 66 kDa
------------------------------------
Gene Name: GNB5
Language delay and attention deficit-hyperactivity disorder/cognitive impairment with or without cardiac arrhythmia
The association of GNB5 with Alzheimer disease revealed by genomic analysis restricted to variants impacting gene function.
------------------------------------
Gene Name: GPR61
maps to chromosome 1, is widely expressed, with expression highest in the brain areas associated with cognition, learning, and memory.
------------------------------------
Gene Name: GSTZ1
First clinical trial of dichloroacetate (DCA) in multiple myeloma patients revealed that GSTZ1 genotypes are correlated with drug concentrations, tolerability, and disease outcomes. Promoter GSTZ1 polymorphisms may be important determinants of DCA concentrations and neuropathy during chronic treatment.
------------------------------------
Gene Name: GSX1
involved_in neuron differentiation
involved_in neuron fate commitment
involved_in spinal cord association neuron differentiation
------------------------------------
Gene Name: HHIP
involved_in neuroblast proliferation
------------------------------------
Gene Name: HNRNPA1L2
RRM1_hnRNPA1; RNA recognition motif 1 (RRM1) found in heterogeneous nuclear ribonucleoprotein A1 (hnRNP A1) and similar proteins
RRM_SF; RNA recognition motif (RRM) superfamily
------------------------------------
Gene Name: ITGA2
enables amyloid-beta binding
------------------------------------
Gene Name: ITGA6
involved_in positive regulation of neuron projection development
------------------------------------
Gene Name: KCNMB3
involved_in neuronal action potential
KCNMB3 in spinal microglia contributes to the generation and maintenance of neuropathic pain in mice.
MaxiK channels are large conductance, voltage and calcium-sensitive potassium channels which are fundamental to the control of smooth muscle tone and neuronal excitability. MaxiK channels can be formed by 2 subunits: the pore-forming alpha subunit and the modulatory beta subunit. The protein encoded by this gene is an auxiliary beta subunit which may partially inactivate or slightly decrease the …
The results from the present study suggested that BK channels modulated the activation state of spinal microglia, and that KCNMB3 is a potential therapeutic target for neuropathic pain.
------------------------------------
Gene Name: LDHC
A lentivirus lytic peptide 1 (LLP-1) corresponding to the carboxyl terminus of HIV-1 gp41 induces a significant lactate dehydrogenase (LDH, a marker of cell death) release from human neuronal and glial cell lines
Genome-wide association study identifies two novel regions at 11p15.5-p13 and 1p31 with major impact on acute-phase serum amyloid A.EBI GWAS CatalogEBI GWAS CatalogPubMed
HIV-1 gp120/41 (SFVenvBX08)-expressing microglia exhibit a 170% increase in lactate dehydrogenase (LDH) release
------------------------------------
Gene Name: LGALS12
This gene encodes a member of the galectin superfamily, a group of beta-galactoside-binding proteins with conserved carbohydrate recognition domains. The related mouse protein is a primary regulator of the early stages of adipose tissue development. Alternatively spliced transcript variants encoding different isoforms have been described. [provided by RefSeq, May 2010]
------------------------------------
Gene Name: LIX1
Candidate screening of the bovine and feline spinal muscular atrophy genes reveals no evidence for involvement in human motor neuron disorders.
Data show that mutations in LIX1 do not contribute significantly to the cause of motor neuron diseases in the human population.
------------------------------------
Gene Name: LRIG1
Genome-wide association study of peripheral neuropathy with D-drug-containing regimens in AIDS Clinical Trials Group protocol 384.EBI GWAS CatalogEBI GWAS CatalogPubMed
Meta-analysis of genome-wide association studies from the CHARGE consortium identifies common variants associated with carotid intima media thickness and plaque.EBI GWAS CatalogEBI GWAS CatalogPubMed
Potential Novel Genes for Late-Onset Alzheimer's Disease in East-Asian Descent Identified by APOE-Stratified Genome-Wide Association Study.
------------------------------------
Gene Name: LRIT1
A scan of chromosome 10 identifies a novel locus showing strong association with late-onset Alzheimer disease.
------------------------------------
Gene Name: MAPK8IP2
Differential roles of JIP scaffold proteins in the modulation of amyloid precursor protein metabolism.
enables amyloid-beta binding
Human IB2 mutation has a role as a contributing genetic factor in chromosome 22-associated cognitive disorders.
located_in neuronal cell body
------------------------------------
Gene Name: NAE1
amyloid beta precursor protein-binding protein 1, 59kD
amyloid beta precursor protein binding protein 1, 59kDa
amyloid beta precursor protein-binding protein 1, 59 kDa
amyloid protein-binding protein 1
Amyloid precursor protein binding protein-1 knockdown reduces neuronal differentiation in fetal neural stem cells.
Bi-allelic variants in NAE1 cause intellectual disability, ischiopubic hypoplasia, stress-mediated lymphopenia and neurodegeneration.
involved_in neuron apoptotic process
involved_in regulation of neuron apoptotic process
our results suggest that APP-BP1 modulates neuronal differentiation by altering gene expression profiles in fetal neural stem cells
The protein encoded by this gene binds to the beta-amyloid precursor protein. Beta-amyloid precursor protein is a cell surface protein with signal-transducing properties, and it is thought to play a role in the pathogenesis of Alzheimer's disease. In addition, the encoded protein can form a heterodimer with UBE1C and bind and activate NEDD8, a ubiquitin-like protein. This protein is required for …
------------------------------------
Gene Name: NTRK1
neurotrophic receptor tyrosine kinase 1 gene
neurotrophic receptor tyrosine kinase 1provided by HGNC
neurotrophic tyrosine kinase, receptor, type 1
acts_upstream_of_or_within neuron development
acts_upstream_of_or_within neuron projection development
enables neurotrophin binding
enables neurotrophin p75 receptor binding
enables neurotrophin receptor activity
HIV-1 Env (gp120) exposure downregulates TrkA, TrkB, and TrkC mRNA levels in dorsal root ganglion neurons
Human TrkAR649W mutation impairs nociception, sweating and cognitive abilities: a mouse model of HSAN IV.
involved_in neuron apoptotic process
involved_in neurotrophin TRK receptor signaling pathway
involved_in learning or memory
involved_in negative regulation of neuron apoptotic process
involved_in positive regulation of neuron projection development
Japanese Society of Medical Oncology/Japan Society of Clinical Oncology/Japanese Society of Pediatric Hematology/Oncology-led clinical recommendations on the diagnosis and use of tropomyosin receptor kinase inhibitors in adult and pediatric patients with neurotrophic receptor tyrosine kinase fusion-positive advanced solid tumors.
located_in neuronal cell body
New GeneRIF
NOT involved_in cellular response to amyloid-beta
NOT involved_in positive regulation of neuron projection development
NTRK1 neurotrophic receptor tyrosine kinase 1 [Homo sapiens]
NTRK1 neurotrophic receptor tyrosine kinase 1 [Homo sapiens]Gene ID:4914
NTRK1 neurotrophic receptor tyrosine kinase 1 [ Homo sapiens (human)
NTRK1 neurotrophic receptor tyrosine kinase 1 [Homo sapiens (human)] - Gene - NCBI
Submit GeneRIF
This gene encodes a member of the neurotrophic tyrosine kinase receptor (NTKR) family. This kinase is a membrane-bound receptor that, upon neurotrophin binding, phosphorylates itself and members of the MAPK pathway. The presence of this kinase leads to cell differentiation and may play a role in specifying sensory neuron subtypes. Mutations in this gene have been associated with congenital insens…
Treatment of cultured dorsal root ganglion sensory neurons with HIV-1 Vpr downregulates expression of TrKA and pGSK3beta/GSK3beta proteins and pre-treatment with NGF inhibits this Vpr-induced downregulation of TrKA and pGSK3beta/GSK3beta
------------------------------------
Gene Name: NTS
neurotensin
neurotensin/neuromedin N
neurotensinprovided by HGNC
Circulating Proneurotensin Concentrations and Cardiovascular Disease Events in the Community: The Framingham Heart Study.
Elevated neurotensin levels among obese adolescents may be related to emotion dysregulation and impulsivity: a cross-sectional, case-control study.
enables neuropeptide hormone activity
enables neuropeptide receptor binding
Expression of neurotensin receptor-1 (NTS1) in primary breast tumors, cellular distribution, and association with clinical and biological factors.
High plasma neurotensin levels in children with Prader-Willi syndrome.
involved_in neuropeptide signaling pathway
Ligands selectively tune the local and global motions of neurotensin receptor 1 (NTS1).
Neurotensin: a neuropeptide induced by hCG in the human and rat ovary during the periovulatory perioddagger.
New GeneRIF
NM_006183.5 ‚Üí NP_006174.1 ¬†neurotensin/neuromedin N preproprotein
NTS neurotensin [Homo sapiens]
NTS neurotensin [Homo sapiens]Gene ID:4922
NTS neurotensin [ Homo sapiens (human)
NTS neurotensin [Homo sapiens (human)] - Gene - NCBI
Over-expression of neurotensin high-affinity receptor 1 (NTS1) in relation with its ligand neurotensin (NT) and nuclear beta-catenin in inflammatory bowel disease-related oncogenesis.
pro-neurotensin/neuromedin
Pro-NT_NN; Neurotensin/neuromedin N precursor
Role of proneurotensin as marker of paediatric coeliac disease.
Submit GeneRIF
The role of neurotensin as a novel biomarker in the endoscopic screening of high-risk population for developing colorectal neoplasia.
This gene encodes a common precursor for two peptides, neuromedin N and neurotensin. Neurotensin is a secreted tridecapeptide, which is widely distributed throughout the central nervous system, and may function as a neurotransmitter or a neuromodulator. It may be involved in dopamine-associated pathophysiological events, in the maintenance of gut structure and function, and in the regulation of f…
------------------------------------
Gene Name: OLR1
This gene encodes a low density lipoprotein receptor that belongs to the C-type lectin superfamily. This gene is regulated through the cyclic AMP signaling pathway. The encoded protein binds, internalizes and degrades oxidized low-density lipoprotein. This protein may be involved in the regulation of Fas-induced apoptosis. This protein may play a role as a scavenger receptor. Mutations of this ge…
------------------------------------
Gene Name: OR52A1
Human variation in alcohol response is influenced by variation in neuronal signaling genes.
Olfactory receptors interact with odorant molecules in the nose, to initiate a neuronal response that triggers the perception of a smell. The olfactory receptor proteins are members of a large family of G-protein-coupled receptors (GPCR) arising from single coding-exon genes. Olfactory receptors share a 7-transmembrane domain structure with many neurotransmitter and hormone receptors and are resp…
------------------------------------
Gene Name: OR5AK4P
Olfactory receptors interact with odorant molecules in the nose, to initiate a neuronal response that triggers the perception of a smell. The olfactory receptor proteins are members of a large family of G-protein-coupled receptors (GPCR) arising from single coding-exon genes. Olfactory receptors share a 7-transmembrane domain structure with many neurotransmitter and hormone receptors and are resp…
------------------------------------
Gene Name: OR7E35P
Olfactory receptors interact with odorant molecules in the nose, to initiate a neuronal response that triggers the perception of a smell. The olfactory receptor proteins are members of a large family of G-protein-coupled receptors (GPCR) arising from single coding-exon genes. Olfactory receptors share a 7-transmembrane domain structure with many neurotransmitter and hormone receptors and are resp…
------------------------------------
Gene Name: OR9A2
Olfactory receptors interact with odorant molecules in the nose, to initiate a neuronal response that triggers the perception of a smell. The olfactory receptor proteins are members of a large family of G-protein-coupled receptors (GPCR) arising from single coding-exon genes. Olfactory receptors share a 7-transmembrane domain structure with many neurotransmitter and hormone receptors and are resp…
------------------------------------
Gene Name: OR9P1P
Olfactory receptors interact with odorant molecules in the nose, to initiate a neuronal response that triggers the perception of a smell. The olfactory receptor proteins are members of a large family of G-protein-coupled receptors (GPCR) arising from single coding-exon genes. Olfactory receptors share a 7-transmembrane domain structure with many neurotransmitter and hormone receptors and are resp…
------------------------------------
Gene Name: PCDHA9
Cadherin superfamily genes: functions, genomic organization, and neurologic diversity.
------------------------------------
Gene Name: PCDHGB4
Cadherin superfamily genes: functions, genomic organization, and neurologic diversity.
------------------------------------
Gene Name: PDE11A
Exome sequencing revealed PDE11A as a novel candidate gene for early-onset Alzheimer's disease.
------------------------------------
Gene Name: PLP1
involved_in astrocyte development
------------------------------------
Gene Name: PROX1
Delayed maturation and differentiation of neurons in focal cortical dysplasia with the transmantle sign: analysis of layer-specific marker expression.
involved_in neuroblast proliferation
involved_in neuronal stem cell population maintenance
involved_in neuron fate determination
involved_in negative regulation of neuroblast proliferation
involved_in positive regulation of forebrain neuron differentiation
PROX1 drives neuroendocrine plasticity and liver metastases in prostate cancer.
PROX1 is a regulator of neuroendocrine-related gene expression in lung carcinoid.
------------------------------------
Gene Name: QKI
DNA_pol3_gamma3; DNA polymerase III subunits gamma and tau domain III
involved_in microglia differentiation
involved_in regulation of astrocyte differentiation
PRK14950; DNA polymerase III subunits gamma and tau; Provisional
PRK14951; DNA polymerase III subunits gamma and tau; Provisional
PRK14971; DNA polymerase III subunit gamma/tau
------------------------------------
Gene Name: REST
neuron restrictive silencer factor
A neurodegeneration checkpoint mediated by REST protects against the onset of Alzheimer's disease.
involved_in neuromuscular process controlling balance
involved_in neuronal stem cell population maintenance
involved_in negative regulation of neurogenesis
involved_in negative regulation of neuron differentiation
involved_in positive regulation of neuron differentiation
SMARCA4 controls state plasticity in small cell lung cancer through regulation of neuroendocrine transcription factors and REST splicing.
This gene was initially identified as a transcriptional repressor that represses neuronal genes in non-neuronal tissues. However, depending on the cellular context, this gene can act as either an oncogene or a tumor suppressor. The encoded protein is a member of the Kruppel-type zinc finger transcription factor family. It represses transcription by binding a DNA sequence element called the neuron…
------------------------------------
Gene Name: RN7SL832P
Human genes and pseudogenes for the 7SL RNA component of signal recognition particle.
------------------------------------
Gene Name: RNU6-2
Common genetic variation and performance on standardized cognitive tests.
Common genetic variation and performance on standardized cognitive tests.EBI GWAS CatalogEBI GWAS CatalogPubMed
------------------------------------
Gene Name: RO60
TROVE2 is a novel target of miR-128 in astrocytoma tissues and the expression of TROVE2 is increased with the pathological stages increasing.
------------------------------------
Gene Name: S100B
5-HT and S100beta values in evaluating severity of cognitive impairment after traumatic brain injury.
Detection the severity of organophosphate intoxication using sensitive serum biomarkers S100B and amyloid beta (Abeta) in Egyptian subjects.
enables tau protein binding
involved_in memory
involved_in learning or memory
involved_in positive regulation of neuron differentiation
involved_in regulation of neuronal synaptic plasticity
involved_in sympathetic neuron projection extension
located_in neuronal cell body
The protein encoded by this gene is a member of the S100 family of proteins containing 2 EF-hand calcium-binding motifs. S100 proteins are localized in the cytoplasm and/or nucleus of a wide range of cells, and involved in the regulation of a number of cellular processes such as cell cycle progression and differentiation. S100 genes include at least 13 members which are located as a cluster on ch…
Validating serum S100B and neuron-specific enolase as biomarkers for the human brain - a combined serum, gene expression and MRI study.
------------------------------------
Gene Name: SORCS1
enables neuropeptide receptor activity
Genetic variation of the rs10884402 and rs950809 in intron 1 of SORCS1 is associated with late onset Alzheimer disease in the Chinese Han population.
involved_in neuropeptide signaling pathway
Our data suggested that SORCS1 was in interaction with APOE in the development of late-onset Alzheimer's disease in a Northern Han Chinese population
[review] Emerging data from a rapidly growing area of research implicates the Vps10 family of receptors and the retromer in physiological intracellular trafficking by neurotrophins and pathogenesis of neurodegeneration.
SorCS1 inhibits amyloid-beta binding to neurexin and rescues amyloid-beta-induced synaptic pathology.
SorCS1 inhibits amyloid-Œ≤ binding to neurexin and rescues amyloid-Œ≤-induced synaptic pathology.
Sortilin_C; Sortilin, neurotensin receptor 3, C-terminal
Sortilin-related VPS10 domain containing receptor 1 and Alzheimer's disease-associated allelic variations preferentially exist in female or type 2 diabetes mellitus patients in southern Han Chinese.
The genetic link between AD[Alzheimer's disease]and SORCS1 gene variations are influenced by ethnic background, sex and whether an individual has type 2 diabetes mellitus
The genetic variation of SORCS1 is associated with late-onset Alzheimer's disease in Chinese Han population.
------------------------------------
Gene Name: SRP9
Assembly of the Alu domain of the signal recognition particle (SRP): dimerization of the two protein components is required for efficient binding to SRP RNA.
Compartmentalization directs assembly of the signal recognition particle.
Dats show that Alu RNA promotes functional binding of Signal Recognition Particle proteins SRP9/14 to 40S ribosomal subunits.
Downregulation of guanine nucleotide-releasing protein, CD151/PETA-3, neuronatin, neuroendocrine differentiation factor, mitochondria 16s rRNA, and signal recognition particle is observed in HIV-1 infected and HIV-1 gp120-treated astrocytes
enables signal recognition particle binding
HIV-1 Rev interacting protein, signal recognition particle 9kDa (SRP9), is identified by the in-vitro binding experiments involving cytosolic or nuclear extracts from HeLa cells. The interaction of Rev with SRP9 is increased by RRE
Human signal recognition particle (SRP) Alu-associated protein also binds Alu interspersed repeat sequence RNAs. Characterization of human SRP9.
New GeneRIF
NM_001130440.2 ‚Üí NP_001123912.1 ¬†signal recognition particle 9 kDa protein isoform 1
NM_003133.6 ‚Üí NP_003124.1 ¬†signal recognition particle 9 kDa protein isoform 2
part_of signal recognition particle, endoplasmic reticulum targeting
part_of signal recognition particle receptor complex
Predicted to enable RNA binding activity and signal recognition particle binding activity. Predicted to be involved in SRP-dependent cotranslational protein targeting to membrane. Predicted to be located in cytosol. Predicted to be part of signal recognition particle, endoplasmic reticulum targeting. [provided by Alliance of Genome Resources, Apr 2022]
signal recognition particle 9kD
signal recognition particle 9kDa
signal recognition particle 9 kDa protein
signal recognition particle 9provided by HGNC
SRP9-21; Signal recognition particle 9 kDa protein (SRP9)
SRP9 signal recognition particle 9 [Homo sapiens]
SRP9 signal recognition particle 9 [Homo sapiens]Gene ID:6726
SRP9 signal recognition particle 9 [ Homo sapiens (human)
SRP9 signal recognition particle 9 [Homo sapiens (human)] - Gene - NCBI
Submit GeneRIF
------------------------------------
Gene Name: SULT1C4
Sulfotransferase enzymes catalyze the sulfate conjugation of many hormones, neurotransmitters, drugs, and xenobiotic compounds. These cytosolic enzymes are different in their tissue distributions and substrate specificities. The gene structure (number and length of exons) is similar among family members. This gene encodes a protein that belongs to the SULT1 subfamily, responsible for transferring…
------------------------------------
Gene Name: TNC
neuronectin
FN3; Fibronectin type 3 domain; One of three types of internal repeats found in the plasma protein fibronectin. Its tenth fibronectin type III repeat contains an RGD cell recognition sequence in a flexible loop between 2 strands. Approximately 2% of all ...
involved_in neuromuscular junction development
This gene encodes an extracellular matrix protein with a spatially and temporally restricted tissue distribution. This protein is homohexameric with disulfide-linked subunits, and contains multiple EGF-like and fibronectin type-III domains. It is implicated in guidance of migrating neurons as well as axons during development, synaptic plasticity, and neuronal regeneration. [provided by RefSeq, Ju…
------------------------------------
Gene Name: TP53
Caspase 8 proteolytic target protein Bid is cleaved and undergoes mitochondrial translocation in gp120-treated p53 expression neurons
Exposure of cultured human primary astrocytes to HIV-1 Vpr induces p53 up-regulation, loss of mitochondrial membrane potential, and caspase-6 activation followed by cell injury
HIV-1 Tat activates the p53 transcription factor pathway leading to the induction of endogenous p53 and p73 in neuronal cells
involved_in neuroblast proliferation
involved_in neuron apoptotic process
involved_in negative regulation of neuroblast proliferation
involved_in positive regulation of neuron apoptotic process
Soluble HIV-1 Vpr causes neuronal apoptosis, involving cytochrome c extravasation, p53 induction, and activation of caspase-9
Supernatants from HIV-1 Tat-transfected monocytoid cells induces p53 expression in neurons, indicating a role for Tat in the neuropathogenesis of HIV-1
When expressed in astrocytes, neurons, and non-glial 293T cells, HIV-1 Tat interacts with a number of cell cycle-related proteins including cyclin A, cyclin B, cyclin D3, Cdk2, Cdk4, Cdk1/Cdc2, cdc6, p27, p53, p63, hdlg, and PCNA
------------------------------------
Gene Name: TREML1
Study characterized the expression of TREM genes in cerebellum and temporal cortex and determined TREML1 and TREM2 to be the only reliably expressed TREM genes in these brain regions; identified rs9357347 as a putative regulatory variant that is associated with protection from Alzheimer's disease and with increased TREML1 and TREM2 brain levels.
------------------------------------
Gene Name: TRIM59
TRIM59 is suppressed by androgen receptor and acts to promote lineage plasticity and treatment-induced neuroendocrine differentiation in prostate cancer.
TRIM59 suppresses the brain ischaemia/reperfusion injury and pyroptosis of microglial through mediating the ubiquitination of NLRP3.
------------------------------------
Gene Name: UNC5C
involved_in regulation of neuron migration
located_in neuronal cell body
The objective of this study is to investigate the influence of UNC5C loci on the neuroimaging of strategic regions of Alzheimer's disease.
we identified ENC1 and UNC5C as genes with convergent genetic, epigenetic, and transcriptomic evidence supporting a potential role in the dissociation of cognition and neuropathology in an aging population.
------------------------------------
Gene Name: VWA3B
Mutated VWA3B was found to be likely associated with cerebellar degeneration with intellectual disability. Although a rare cause of cerebellar degeneration, these findings indicate a critical role for VWA3B in the apoptosis pathway in neuronal tissues.
------------------------------------
Gene Name: WIPF1
DNA Methylation-Mediated Modulation of Endocytosis as Potential Mechanism for Synaptic Function Regulation in Murine Inhibitory Cortical Interneurons.
------------------------------------

## Sheet: Table S8
Gene Name: ANGPT1
acts_upstream_of neuron apoptotic process
acts_upstream_of_or_within negative regulation of neuron apoptotic process
------------------------------------
Gene Name: ARSI
Exome sequencing links corticospinal motor neuron disease to common neurodegenerative disorders.
------------------------------------
Gene Name: CHST9
Genome-wide association study of peripheral neuropathy with D-drug-containing regimens in AIDS Clinical Trials Group protocol 384.EBI GWAS CatalogEBI GWAS CatalogPubMed
------------------------------------
Gene Name: CLEC17A
CLECT; C-type lectin (CTL) or carbohydrate-recognition domain (CRD)
PRK14954; DNA polymerase III subunits gamma and tau; Provisional
enables pattern recognition receptor activity
------------------------------------
Gene Name: CX3CR1
Fractalkine (CX3CL1) protects hippocampal neurons from the neurotoxicity induced by the HIV-1 envelope protein gp120, and neuronal CX(3)CR1 receptors and Akt activation are responsible for the neuroprotective effects of fractalkine
Fractalkine-CX3CR1 signaling contributes to the inhibition of the synergistic neurotoxic effects by opioids and HIV-1 Ta
HIV-1 Tat-mediated downregulation of CX3CR1 inhibits CX3CL1-induced migration of microglia
Inhibition of NF-kappaB and YY1 reverses HIV-1 Tat-mediated downregulation of CX3CR1 in microglia
Microglia undergo disease-associated transcriptional activation and CX3C motif chemokine receptor 1 expression regulates neurogenesis in the aged brain.
involved_in microglial cell activation involved in immune response
involved_in negative regulation of microglial cell mediated cytotoxicity
involved_in negative regulation of hippocampal neuron apoptotic process
involved_in positive regulation of neuroblast proliferation
involved_in positive regulation of neurogenesis
involved_in regulation of microglial cell migration
involved_in regulation of neurogenesis
located_in neuron projection
located_in neuronal cell body membrane
------------------------------------
Gene Name: CYTH1
FRMD4A RNAi or inhibition of cytohesins strongly upregulated secretion of endogenous tau. These results suggest that FRMD4A, a genetic risk factor for late-onset Alzheimer's disease, regulates tau secretion by activating cytohesin-Arf6 signaling.
------------------------------------
Gene Name: DUBR
Predicted to act upstream of or within several processes, including generation of neurons; negative regulation of macromolecule biosynthetic process; and protein stabilization. Predicted to be active in cytoplasm and nucleus. [provided by Alliance of Genome Resources, Apr 2025]
------------------------------------
Gene Name: GPR61
maps to chromosome 1, is widely expressed, with expression highest in the brain areas associated with cognition, learning, and memory.
------------------------------------
Gene Name: HHIP
acts_upstream_of_or_within neuroblast proliferation
------------------------------------
Gene Name: HNRNPA1L2
RRM1_hnRNPA1; RNA recognition motif 1 (RRM1) found in heterogeneous nuclear ribonucleoprotein A1 (hnRNP A1) and similar proteins
RRM_SF; RNA recognition motif (RRM) superfamily
------------------------------------
Gene Name: MAPK8IP2
Differential roles of JIP scaffold proteins in the modulation of amyloid precursor protein metabolism.
Human IB2 mutation has a role as a contributing genetic factor in chromosome 22-associated cognitive disorders.
enables amyloid-beta binding
located_in neuronal cell body
------------------------------------
Gene Name: NAE1
amyloid beta precursor protein binding protein 1, 59kDa
amyloid beta precursor protein-binding protein 1, 59 kDa
amyloid beta precursor protein-binding protein 1, 59kD
amyloid protein-binding protein 1
Amyloid precursor protein binding protein-1 knockdown reduces neuronal differentiation in fetal neural stem cells.
Bi-allelic variants in NAE1 cause intellectual disability, ischiopubic hypoplasia, stress-mediated lymphopenia and neurodegeneration.
The protein encoded by this gene binds to the beta-amyloid precursor protein. Beta-amyloid precursor protein is a cell surface protein with signal-transducing properties, and it is thought to play a role in the pathogenesis of Alzheimer's disease. In addition, the encoded protein can form a heterodimer with UBE1C and bind and activate NEDD8, a ubiquitin-like protein. This protein is required for …
involved_in neuron apoptotic process
involved_in regulation of neuron apoptotic process
our results suggest that APP-BP1 modulates neuronal differentiation by altering gene expression profiles in fetal neural stem cells
------------------------------------
Gene Name: OR52A1
Human variation in alcohol response is influenced by variation in neuronal signaling genes.
Olfactory receptors interact with odorant molecules in the nose, to initiate a neuronal response that triggers the perception of a smell. The olfactory receptor proteins are members of a large family of G-protein-coupled receptors (GPCR) arising from single coding-exon genes. Olfactory receptors share a 7-transmembrane domain structure with many neurotransmitter and hormone receptors and are resp…
------------------------------------
Gene Name: PCDHGB4
Cadherin superfamily genes: functions, genomic organization, and neurologic diversity.
------------------------------------
Gene Name: PLP1
acts_upstream_of_or_within astrocyte developmen
------------------------------------
Gene Name: PROX1
Delayed maturation and differentiation of neurons in focal cortical dysplasia with the transmantle sign: analysis of layer-specific marker expression.
PROX1 drives neuroendocrine plasticity and liver metastases in prostate cancer.
PROX1 is a regulator of neuroendocrine-related gene expression in lung carcinoid.
acts_upstream_of neuroblast proliferation
acts_upstream_of_or_within neuron fate determination
acts_upstream_of_or_within negative regulation of neuroblast proliferation
involved_in neuronal stem cell population maintenance
involved_in positive regulation of forebrain neuron differentiation
------------------------------------
Gene Name: REST
neuron restrictive silencer factor
A neurodegeneration checkpoint mediated by REST protects against the onset of Alzheimer's disease.
SMARCA4 controls state plasticity in small cell lung cancer through regulation of neuroendocrine transcription factors and REST splicing.
This gene was initially identified as a transcriptional repressor that represses neuronal genes in non-neuronal tissues. However, depending on the cellular context, this gene can act as either an oncogene or a tumor suppressor. The encoded protein is a member of the Kruppel-type zinc finger transcription factor family. It represses transcription by binding a DNA sequence element called the neuron…
acts_upstream_of_or_within negative regulation of neurogenesis
involved_in neuromuscular process controlling balance
involved_in neuronal stem cell population maintenance
involved_in negative regulation of neurogenesis
involved_in negative regulation of neuron differentiation
involved_in positive regulation of neuron differentiation
------------------------------------
Gene Name: RO60
TROVE2 is a novel target of miR-128 in astrocytoma tissues and the expression of TROVE2 is increased with the pathological stages increasing.
------------------------------------
Gene Name: SRP9
Compartmentalization directs assembly of the signal recognition particle.
Dats show that Alu RNA promotes functional binding of Signal Recognition Particle proteins SRP9/14 to 40S ribosomal subunits.
Downregulation of guanine nucleotide-releasing protein, CD151/PETA-3, neuronatin, neuroendocrine differentiation factor, mitochondria 16s rRNA, and signal recognition particle is observed in HIV-1 infected and HIV-1 gp120-treated astrocytes
HIV-1 Rev interacting protein, signal recognition particle 9kDa (SRP9), is identified by the in-vitro binding experiments involving cytosolic or nuclear extracts from HeLa cells. The interaction of Rev with SRP9 is increased by RRE
Human signal recognition particle (SRP) Alu-associated protein also binds Alu interspersed repeat sequence RNAs. Characterization of human SRP9.
NM_001130440.2 ‚Üí NP_001123912.1 ¬†signal recognition particle 9 kDa protein isoform 1
NM_003133.6 ‚Üí NP_003124.1 ¬†signal recognition particle 9 kDa protein isoform 2
New GeneRIF
Predicted to enable RNA binding activity and signal recognition particle binding activity. Predicted to be involved in SRP-dependent cotranslational protein targeting to membrane. Predicted to be located in cytosol. Predicted to be part of signal recognition particle, endoplasmic reticulum targeting. [provided by Alliance of Genome Resources, Apr 2025]
SRP9 signal recognition particle 9 [ Homo sapiens (human)
SRP9 signal recognition particle 9 [Homo sapiens (human)] - Gene - NCBI
SRP9 signal recognition particle 9 [Homo sapiens]
SRP9 signal recognition particle 9 [Homo sapiens]Gene ID:6726
SRP9-21; Signal recognition particle 9 kDa protein (SRP9)
Significance of signal recognition particle 9 nuclear translocation: Implications for pancreatic cancer prognosis and functionality.
Submit GeneRIF
enables signal recognition particle binding
part_of signal recognition particle
part_of signal recognition particle receptor complex
part_of signal recognition particle, endoplasmic reticulum targeting
signal recognition particle 9 kDa protein
signal recognition particle 9kD
signal recognition particle 9kDa
signal recognition particle 9provided by HGNC
------------------------------------
Gene Name: WIPF1
DNA Methylation-Mediated Modulation of Endocytosis as Potential Mechanism for Synaptic Function Regulation in Murine Inhibitory Cortical Interneurons.
Staub E, et al. J Mol Med (Berl), 2009 Jun. PMID 19399471, Free PMC Article
------------------------------------

## Sheet: Table S9
ID	Description	GeneRatio	BgRatio	pvalue	p.adjust	qvalue	geneID	Count
GO:0043484	GO:0043484	regulation of RNA splicing	1992-05-01	154/18800	0.000958388	0.379389	0.37487	MBNL3/ZC3H10/QKI/AFF2/THRAP3	5
GO:0043589	GO:0043589	skin morphogenesis	1992-02-01	11/18800	0.00126596	0.379389	0.37487	ITGA2/ITGA6	2
GO:1903799	GO:1903799	negative regulation of miRNA maturation	1992-02-01	11/18800	0.00126596	0.379389	0.37487	ZC3H10/TP53	2
GO:0048024	GO:0048024	regulation of mRNA splicing, via spliceosome	1992-04-01	103/18800	0.001641	0.379389	0.37487	MBNL3/ZC3H10/QKI/THRAP3	4
GO:0009415	GO:0009415	response to water	1992-02-01	13/18800	0.00178397	0.379389	0.37487	NTRK1/LRP11	2
GO:0050966	GO:0050966	detection of mechanical stimulus involved in sensory perception of pain	1992-02-01	14/18800	0.00207468	0.379389	0.37487	NTRK1/ITGA2	2
GO:0006089	GO:0006089	lactate metabolic process	1992-02-01	16/18800	0.00271848	0.379389	0.37487	TP53/LDHC	2
GO:0034349	GO:0034349	glial cell apoptotic process	1992-02-01	16/18800	0.00271848	0.379389	0.37487	CCL2/TP53	2
GO:0048266	GO:0048266	behavioral response to pain	1992-02-01	16/18800	0.00271848	0.379389	0.37487	NTRK1/PIRT	2
GO:0038065	GO:0038065	collagen-activated signaling pathway	1992-02-01	17/18800	0.00307116	0.379389	0.37487	COL4A5/ITGA2	2
GO:0000381	GO:0000381	regulation of alternative mRNA splicing, via spliceosome	1992-03-01	60/18800	0.00317232	0.379389	0.37487	MBNL3/ZC3H10/THRAP3	3
GO:0007623	GO:0007623	circadian rhythm	1992-05-01	205/18800	0.00335244	0.379389	0.37487	NTRK1/RPE65/MTNR1A/TP53/THRAP3	5
GO:0060965	GO:0060965	negative regulation of miRNA-mediated gene silencing	1992-02-01	18/18800	0.00344409	0.379389	0.37487	ZC3H10/TP53	2
GO:0060149	GO:0060149	negative regulation of post-transcriptional gene silencing	1992-02-01	19/18800	0.00383706	0.379389	0.37487	ZC3H10/TP53	2
GO:0060967	GO:0060967	negative regulation of gene silencing by RNA	1992-02-01	19/18800	0.00383706	0.379389	0.37487	ZC3H10/TP53	2
GO:1900369	GO:1900369	negative regulation of post-transcriptional gene silencing by RNA	1992-02-01	19/18800	0.00383706	0.379389	0.37487	ZC3H10/TP53	2
GO:0050684	GO:0050684	regulation of mRNA processing	1992-04-01	139/18800	0.00483802	0.422273	0.417244	MBNL3/ZC3H10/QKI/THRAP3	4
GO:0007398	GO:0007398	ectoderm development	1992-02-01	22/18800	0.00513424	0.422273	0.417244	EDA2R/ITGA6	2
GO:1903798	GO:1903798	regulation of miRNA maturation	1992-02-01	22/18800	0.00513424	0.422273	0.417244	ZC3H10/TP53	2
GO:0033555	GO:0033555	multicellular organismal response to stress	1992-03-01	73/18800	0.00550847	0.422273	0.417244	NTRK1/PIRT/LRP11	3
GO:0070920	GO:0070920	regulation of production of small RNA involved in gene silencing by RNA	1992-02-01	23/18800	0.0056054	0.422273	0.417244	ZC3H10/TP53	2
GO:0000380	GO:0000380	alternative mRNA splicing, via spliceosome	1992-03-01	77/18800	0.00638842	0.454287	0.448877	MBNL3/ZC3H10/THRAP3	3
GO:0062149	GO:0062149	detection of stimulus involved in sensory perception of pain	1992-02-01	25/18800	0.00660468	0.454287	0.448877	NTRK1/ITGA2	2
GO:0060384	GO:0060384	innervation	1992-02-01	26/18800	0.00713243	0.470146	0.464546	NTRK1/LRIG1	2
GO:0002360	GO:0002360	T cell lineage commitment	1992-02-01	28/18800	0.00824316	0.498656	0.492717	SLAMF6/TP53	2
GO:0048265	GO:0048265	response to pain	1992-02-01	29/18800	0.00882577	0.498656	0.492717	NTRK1/PIRT	2
GO:0051968	GO:0051968	positive regulation of synaptic transmission, glutamatergic	1992-02-01	29/18800	0.00882577	0.498656	0.492717	NTRK1/CCL2	2
GO:1900117	GO:1900117	regulation of execution phase of apoptosis	1992-02-01	29/18800	0.00882577	0.498656	0.492717	MTRNR2L4/TP53	2
GO:0060218	GO:0060218	hematopoietic stem cell differentiation	1992-02-01	30/18800	0.0094263	0.508764	0.502704	SP7/TP53	2
GO:0007044	GO:0007044	cell-substrate junction assembly	1992-03-01	92/18800	0.0104066	0.508764	0.502704	ITGA2/ITGA6/DAPK3	3
GO:0043547	GO:0043547	positive regulation of GTPase activity	1992-05-01	272/18800	0.0108225	0.508764	0.502704	NTRK1/CCL2/GNB5/ITGA6/TBC1D1	5
GO:0050974	GO:0050974	detection of mechanical stimulus involved in sensory perception	1992-02-01	33/18800	0.0113335	0.508764	0.502704	NTRK1/ITGA2	2
GO:0150115	GO:0150115	cell-substrate junction organization	1992-03-01	98/18800	0.0123428	0.508764	0.502704	ITGA2/ITGA6/DAPK3	3
GO:0019233	GO:0019233	sensory perception of pain	1992-03-01	99/18800	0.0126842	0.508764	0.502704	NTRK1/CCL2/ITGA2	3
GO:0048511	GO:0048511	rhythmic process	1992-05-01	297/18800	0.0153325	0.508764	0.502704	NTRK1/RPE65/MTNR1A/TP53/THRAP3	5
GO:0007218	GO:0007218	neuropeptide signaling pathway	1992-03-01	108/18800	0.0160002	0.508764	0.502704	NTS/LTB4R/SORCS1	3
GO:0071392	GO:0071392	cellular response to estradiol stimulus	1992-02-01	40/18800	0.0163768	0.508764	0.502704	ITGA2/ESR2	2
GO:0051602	GO:0051602	response to electrical stimulus	1992-02-01	42/18800	0.0179638	0.508764	0.502704	NTRK1/RPE65	2
GO:0060964	GO:0060964	regulation of miRNA-mediated gene silencing	1992-02-01	42/18800	0.0179638	0.508764	0.502704	ZC3H10/TP53	2
GO:0001504	GO:0001504	neurotransmitter uptake	1992-02-01	43/18800	0.0187809	0.508764	0.502704	GFAP/KCNJ10	2
GO:0060147	GO:0060147	regulation of post-transcriptional gene silencing	1992-02-01	44/18800	0.0196133	0.508764	0.502704	ZC3H10/TP53	2
GO:1900368	GO:1900368	regulation of post-transcriptional gene silencing by RNA	1992-02-01	44/18800	0.0196133	0.508764	0.502704	ZC3H10/TP53	2
GO:1903214	GO:1903214	regulation of protein targeting to mitochondrion	1992-02-01	44/18800	0.0196133	0.508764	0.502704	LEPROT/C11orf65	2
GO:0071346	GO:0071346	cellular response to interferon-gamma	1992-03-01	118/18800	0.0202041	0.508764	0.502704	CCL2/TP53/DAPK3	3
GO:0089718	GO:0089718	amino acid import across plasma membrane	1992-02-01	45/18800	0.0204611	0.508764	0.502704	GFAP/KCNJ10	2
GO:0008380	GO:0008380	RNA splicing	1992-06-01	438/18800	0.0205444	0.508764	0.502704	MBNL3/ZC3H10/GEMIN8/QKI/AFF2/THRAP3	6
GO:0000377	GO:0000377	RNA splicing, via transesterification reactions with bulged adenosine as nucleophile	1992-05-01	321/18800	0.0207106	0.508764	0.502704	MBNL3/ZC3H10/GEMIN8/QKI/THRAP3	5
GO:0000398	GO:0000398	mRNA splicing, via spliceosome	1992-05-01	321/18800	0.0207106	0.508764	0.502704	MBNL3/ZC3H10/GEMIN8/QKI/THRAP3	5
GO:0060966	GO:0060966	regulation of gene silencing by RNA	1992-02-01	46/18800	0.0213239	0.508764	0.502704	ZC3H10/TP53	2
GO:0043491	GO:0043491	protein kinase B signaling	1992-04-01	216/18800	0.0216008	0.508764	0.502704	NTRK1/NTS/CCL2/MEIS3	4
GO:0000375	GO:0000375	RNA splicing, via transesterification reactions	1992-05-01	325/18800	0.0217129	0.508764	0.502704	MBNL3/ZC3H10/GEMIN8/QKI/THRAP3	5
GO:0030317	GO:0030317	flagellated sperm motility	1992-03-01	122/18800	0.02204	0.508764	0.502704	HOATZ/EPPIN/LDHC	3
GO:0097722	GO:0097722	sperm motility	1992-03-01	122/18800	0.02204	0.508764	0.502704	HOATZ/EPPIN/LDHC	3
GO:0090279	GO:0090279	regulation of calcium ion import	1992-02-01	47/18800	0.0222017	0.508764	0.502704	CCL2/EPPIN	2
GO:0048168	GO:0048168	regulation of neuronal synaptic plasticity	1992-02-01	50/18800	0.0249231	0.508764	0.502704	KCNJ10/S100B	2
GO:1903747	GO:1903747	regulation of establishment of protein localization to mitochondrion	1992-02-01	50/18800	0.0249231	0.508764	0.502704	LEPROT/C11orf65	2
GO:0006790	GO:0006790	sulfur compound metabolic process	1992-05-01	339/18800	0.0254686	0.508764	0.502704	GSTM5/SUOX/SULT1C4/ELOVL1/GSTZ1	5
GO:0010823	GO:0010823	negative regulation of mitochondrion organization	1992-02-01	51/18800	0.025859	0.508764	0.502704	TP53/C11orf65	2
GO:0050982	GO:0050982	detection of mechanical stimulus	1992-02-01	51/18800	0.025859	0.508764	0.502704	NTRK1/ITGA2	2
GO:0035196	GO:0035196	miRNA processing	1992-02-01	52/18800	0.0268091	0.508764	0.502704	ZC3H10/TP53	2
GO:0043090	GO:0043090	amino acid import	1992-02-01	53/18800	0.0277732	0.508764	0.502704	GFAP/KCNJ10	2
GO:0009581	GO:0009581	detection of external stimulus	1992-03-01	136/18800	0.0291611	0.508764	0.502704	NTRK1/RPE65/ITGA2	3
GO:0060294	GO:0060294	cilium movement involved in cell motility	1992-03-01	138/18800	0.0302665	0.508764	0.502704	HOATZ/EPPIN/LDHC	3
GO:0070918	GO:0070918	small regulatory ncRNA processing	1992-02-01	56/18800	0.0307476	0.508764	0.502704	ZC3H10/TP53	2
GO:0009582	GO:0009582	detection of abiotic stimulus	1992-03-01	139/18800	0.0308274	0.508764	0.502704	NTRK1/RPE65/ITGA2	3
GO:0034341	GO:0034341	response to interferon-gamma	1992-03-01	140/18800	0.0313938	0.508764	0.502704	CCL2/TP53/DAPK3	3
GO:0043087	GO:0043087	regulation of GTPase activity	1992-05-01	364/18800	0.0331653	0.508764	0.502704	NTRK1/CCL2/GNB5/ITGA6/TBC1D1	5
GO:0050994	GO:0050994	regulation of lipid catabolic process	1992-02-01	61/18800	0.0359703	0.508764	0.502704	LGALS12/ETFBKMT	2
GO:0006397	GO:0006397	mRNA processing	1992-06-01	500/18800	0.0360117	0.508764	0.502704	MBNL3/ZC3H10/GEMIN8/QKI/AFF2/THRAP3	6
GO:0001539	GO:0001539	cilium or flagellum-dependent cell motility	1992-03-01	151/18800	0.0379834	0.508764	0.502704	HOATZ/EPPIN/LDHC	3
GO:0060285	GO:0060285	cilium-dependent cell motility	1992-03-01	151/18800	0.0379834	0.508764	0.502704	HOATZ/EPPIN/LDHC	3
GO:0051092	GO:0051092	positive regulation of NF-kappaB transcription factor activity	1992-03-01	154/18800	0.039894	0.508764	0.502704	NTRK1/NTS/EDA2R	3
GO:0006749	GO:0006749	glutathione metabolic process	1992-02-01	65/18800	0.0403763	0.508764	0.502704	GSTM5/GSTZ1	2
GO:0006940	GO:0006940	regulation of smooth muscle contraction	1992-02-01	65/18800	0.0403763	0.508764	0.502704	ITGA2/DAPK3	2
GO:2000272	GO:2000272	negative regulation of signaling receptor activity	1992-02-01	65/18800	0.0403763	0.508764	0.502704	MTRNR2L4/ESR2	2
GO:0051091	GO:0051091	positive regulation of DNA-binding transcription factor activity	1992-04-01	265/18800	0.041165	0.508764	0.502704	NTRK1/NTS/EDA2R/ESR2	4
GO:0007187	GO:0007187	G protein-coupled receptor signaling pathway, coupled to cyclic nucleotide second messenger	1992-02-01	67/18800	0.0426521	0.508764	0.502704	MTNR1A/CCL2	2
GO:0051926	GO:0051926	negative regulation of calcium ion transport	1992-02-01	67/18800	0.0426521	0.508764	0.502704	GNB5/EPPIN	2
GO:0050806	GO:0050806	positive regulation of synaptic transmission	1992-03-01	161/18800	0.0445385	0.508764	0.502704	NTRK1/CCL2/GFAP	3
GO:0051966	GO:0051966	regulation of synaptic transmission, glutamatergic	1992-02-01	70/18800	0.0461537	0.508764	0.502704	NTRK1/CCL2	2
GO:0050766	GO:0050766	positive regulation of phagocytosis	1992-02-01	71/18800	0.0473437	0.508764	0.502704	CCL2/ITGA2	2
GO:2001259	GO:2001259	positive regulation of cation channel activity	1992-02-01	71/18800	0.0473437	0.508764	0.502704	CCL2/PIRT	2
GO:0014010	GO:0014010	Schwann cell proliferation	1992-01-01	10/18800	0.0478837	0.508764	0.502704	GFAP	1
GO:0018242	GO:0018242	protein O-linked glycosylation via serine	1992-01-01	10/18800	0.0478837	0.508764	0.502704	GALNT4	1
GO:0030638	GO:0030638	polyketide metabolic process	1992-01-01	10/18800	0.0478837	0.508764	0.502704	SULT1C4	1
GO:0035747	GO:0035747	natural killer cell chemotaxis	1992-01-01	10/18800	0.0478837	0.508764	0.502704	CCL2	1
GO:0035878	GO:0035878	nail development	1992-01-01	10/18800	0.0478837	0.508764	0.502704	ITGA6	1
GO:0036109	GO:0036109	alpha-linolenic acid metabolic process	1992-01-01	10/18800	0.0478837	0.508764	0.502704	ELOVL1	1
GO:0038007	GO:0038007	netrin-activated signaling pathway	1992-01-01	10/18800	0.0478837	0.508764	0.502704	UNC5C	1
GO:0044598	GO:0044598	doxorubicin metabolic process	1992-01-01	10/18800	0.0478837	0.508764	0.502704	SULT1C4	1
GO:0051974	GO:0051974	negative regulation of telomerase activity	1992-01-01	10/18800	0.0478837	0.508764	0.502704	TP53	1
GO:0070327	GO:0070327	thyroid hormone transport	1992-01-01	10/18800	0.0478837	0.508764	0.502704	SLCO1B1	1
GO:0071107	GO:0071107	response to parathyroid hormone	1992-01-01	10/18800	0.0478837	0.508764	0.502704	ITGA2	1
GO:0090557	GO:0090557	establishment of endothelial intestinal barrier	1992-01-01	10/18800	0.0478837	0.508764	0.502704	TJP2	1
GO:2000425	GO:2000425	regulation of apoptotic cell clearance	1992-01-01	10/18800	0.0478837	0.508764	0.502704	CCL2	1
GO:0071466	GO:0071466	cellular response to xenobiotic stimulus	1992-03-01	168/18800	0.0494408	0.508764	0.502704	TP53/FMO4/SULT1C4	3
GO:0019226	GO:0019226	transmission of nerve impulse	1992-02-01	73/18800	0.0497572	0.508764	0.502704	ITGA2/KCNMB3	2
GO:0009880	GO:0009880	embryonic pattern specification	1992-02-01	74/18800	0.0509804	0.508764	0.502704	TASOR/MEIS3	2
GO:0009410	GO:0009410	response to xenobiotic stimulus	1992-05-01	411/18800	0.0512307	0.508764	0.502704	NTRK1/ITGA2/TP53/FMO4/SULT1C4	5
GO:0006971	GO:0006971	hypotonic response	1992-01-01	11/18800	0.0525455	0.508764	0.502704	ITGA2	1
GO:0033539	GO:0033539	fatty acid beta-oxidation using acyl-CoA dehydrogenase	1992-01-01	11/18800	0.0525455	0.508764	0.502704	ETFBKMT	1
GO:0034350	GO:0034350	regulation of glial cell apoptotic process	1992-01-01	11/18800	0.0525455	0.508764	0.502704	CCL2	1
GO:0042167	GO:0042167	heme catabolic process	1992-01-01	11/18800	0.0525455	0.508764	0.502704	SLCO1B1	1
GO:0043471	GO:0043471	regulation of cellular carbohydrate catabolic process	1992-01-01	11/18800	0.0525455	0.508764	0.502704	TP53	1
GO:0043951	GO:0043951	negative regulation of cAMP-mediated signaling	1992-01-01	11/18800	0.0525455	0.508764	0.502704	PDE11A	1
GO:0046149	GO:0046149	pigment catabolic process	1992-01-01	11/18800	0.0525455	0.508764	0.502704	SLCO1B1	1
GO:0046710	GO:0046710	GDP metabolic process	1992-01-01	11/18800	0.0525455	0.508764	0.502704	TJP2	1
GO:0070243	GO:0070243	regulation of thymocyte apoptotic process	1992-01-01	11/18800	0.0525455	0.508764	0.502704	TP53	1
GO:0071257	GO:0071257	cellular response to electrical stimulus	1992-01-01	11/18800	0.0525455	0.508764	0.502704	RPE65	1
GO:0072488	GO:0072488	ammonium transmembrane transport	1992-01-01	11/18800	0.0525455	0.508764	0.502704	RHCE	1
GO:0090527	GO:0090527	actin filament reorganization	1992-01-01	11/18800	0.0525455	0.508764	0.502704	EFS	1
GO:1990440	GO:1990440	positive regulation of transcription from RNA polymerase II promoter in response to endoplasmic reticulum stress	1992-01-01	11/18800	0.0525455	0.508764	0.502704	TP53	1
GO:0010469	GO:0010469	regulation of signaling receptor activity	1992-03-01	173/18800	0.0530976	0.508764	0.502704	CCL2/MTRNR2L4/ESR2	3
GO:0016032	GO:0016032	viral process	1992-05-01	418/18800	0.054333	0.508764	0.502704	CCL2/ITGA2/TASOR/TRIM59/TP53	5
GO:0090559	GO:0090559	regulation of membrane permeability	1992-02-01	77/18800	0.0547144	0.508764	0.502704	TP53/TJP2	2
GO:0042440	GO:0042440	pigment metabolic process	1992-02-01	78/18800	0.05598	0.508764	0.502704	RPE65/SLCO1B1	2
GO:1903533	GO:1903533	regulation of protein targeting	1992-02-01	78/18800	0.05598	0.508764	0.502704	LEPROT/C11orf65	2
GO:0050954	GO:0050954	sensory perception of mechanical stimulus	1992-03-01	177/18800	0.0561148	0.508764	0.502704	NTRK1/ITGA2/LRIG1	3
GO:1903311	GO:1903311	regulation of mRNA metabolic process	1992-04-01	294/18800	0.0562877	0.508764	0.502704	MBNL3/ZC3H10/QKI/THRAP3	4
GO:0006068	GO:0006068	ethanol catabolic process	1992-01-01	12/18800	0.0571847	0.508764	0.502704	SULT1C4	1
GO:0006787	GO:0006787	porphyrin-containing compound catabolic process	1992-01-01	12/18800	0.0571847	0.508764	0.502704	SLCO1B1	1
GO:0006983	GO:0006983	ER overload response	1992-01-01	12/18800	0.0571847	0.508764	0.502704	TP53	1
GO:0021527	GO:0021527	spinal cord association neuron differentiation	1992-01-01	12/18800	0.0571847	0.508764	0.502704	GSX1	1
GO:0033015	GO:0033015	tetrapyrrole catabolic process	1992-01-01	12/18800	0.0571847	0.508764	0.502704	SLCO1B1	1
GO:0038063	GO:0038063	collagen-activated tyrosine kinase receptor signaling pathway	1992-01-01	12/18800	0.0571847	0.508764	0.502704	COL4A5	1
GO:0038180	GO:0038180	nerve growth factor signaling pathway	1992-01-01	12/18800	0.0571847	0.508764	0.502704	NTRK1	1
GO:0046322	GO:0046322	negative regulation of fatty acid oxidation	1992-01-01	12/18800	0.0571847	0.508764	0.502704	ETFBKMT	1
GO:0051095	GO:0051095	regulation of helicase activity	1992-01-01	12/18800	0.0571847	0.508764	0.502704	TP53	1
GO:0061052	GO:0061052	negative regulation of cell growth involved in cardiac muscle cell development	1992-01-01	12/18800	0.0571847	0.508764	0.502704	PI16	1
GO:0090309	GO:0090309	positive regulation of DNA methylation-dependent heterochromatin formation	1992-01-01	12/18800	0.0571847	0.508764	0.502704	TASOR	1
GO:1901524	GO:1901524	regulation of mitophagy	1992-01-01	12/18800	0.0571847	0.508764	0.502704	TP53	1
GO:1903800	GO:1903800	positive regulation of miRNA maturation	1992-01-01	12/18800	0.0571847	0.508764	0.502704	TP53	1
GO:1905214	GO:1905214	regulation of RNA binding	1992-01-01	12/18800	0.0571847	0.508764	0.502704	EIF3C	1
GO:2000009	GO:2000009	negative regulation of protein localization to cell surface	1992-01-01	12/18800	0.0571847	0.508764	0.502704	LEPROT	1
GO:0006970	GO:0006970	response to osmotic stress	1992-02-01	79/18800	0.0572559	0.508764	0.502704	ITGA2/TP53	2
GO:0072332	GO:0072332	intrinsic apoptotic signaling pathway by p53 class mediator	1992-02-01	79/18800	0.0572559	0.508764	0.502704	EDA2R/TP53	2
GO:0009266	GO:0009266	response to temperature stimulus	1992-03-01	180/18800	0.0584305	0.508764	0.502704	NTRK1/PIRT/LRP11	3
GO:2001257	GO:2001257	regulation of cation channel activity	1992-03-01	180/18800	0.0584305	0.508764	0.502704	CCL2/PIRT/GNB5	3
GO:0050804	GO:0050804	modulation of chemical synaptic transmission	1992-05-01	429/18800	0.0594254	0.508764	0.502704	NTRK1/CCL2/GFAP/KCNJ10/S100B	5
GO:0021675	GO:0021675	nerve development	1992-02-01	81/18800	0.059838	0.508764	0.502704	NTRK1/LRIG1	2
GO:0099177	GO:0099177	regulation of trans-synaptic signaling	1992-05-01	430/18800	0.0599015	0.508764	0.502704	NTRK1/CCL2/GFAP/KCNJ10/S100B	5
GO:0006839	GO:0006839	mitochondrial transport	1992-03-01	182/18800	0.0599991	0.508764	0.502704	LEPROT/TP53/C11orf65	3
GO:0005513	GO:0005513	detection of calcium ion	1992-01-01	13/18800	0.0618014	0.508764	0.502704	KCNMB3	1
GO:0010623	GO:0010623	programmed cell death involved in cell development	1992-01-01	13/18800	0.0618014	0.508764	0.502704	NTRK1	1
GO:0030497	GO:0030497	fatty acid elongation	1992-01-01	13/18800	0.0618014	0.508764	0.502704	ELOVL1	1
GO:0042761	GO:0042761	very long-chain fatty acid biosynthetic process	1992-01-01	13/18800	0.0618014	0.508764	0.502704	ELOVL1	1
GO:0060009	GO:0060009	Sertoli cell development	1992-01-01	13/18800	0.0618014	0.508764	0.502704	NTRK1	1
GO:0060100	GO:0060100	positive regulation of phagocytosis, engulfment	1992-01-01	13/18800	0.0618014	0.508764	0.502704	ITGA2	1
GO:0061418	GO:0061418	regulation of transcription from RNA polymerase II promoter in response to hypoxia	1992-01-01	13/18800	0.0618014	0.508764	0.502704	TP53	1
GO:0070234	GO:0070234	positive regulation of T cell apoptotic process	1992-01-01	13/18800	0.0618014	0.508764	0.502704	TP53	1
GO:0072540	GO:0072540	T-helper 17 cell lineage commitment	1992-01-01	13/18800	0.0618014	0.508764	0.502704	SLAMF6	1
GO:0072683	GO:0072683	T cell extravasation	1992-01-01	13/18800	0.0618014	0.508764	0.502704	CCL2	1
GO:1900242	GO:1900242	regulation of synaptic vesicle endocytosis	1992-01-01	13/18800	0.0618014	0.508764	0.502704	ABCA13	1
GO:1905155	GO:1905155	positive regulation of membrane invagination	1992-01-01	13/18800	0.0618014	0.508764	0.502704	ITGA2	1
GO:0014910	GO:0014910	regulation of smooth muscle cell migration	1992-02-01	83/18800	0.0624597	0.508764	0.502704	ITGA2/MIR665	2
GO:0048041	GO:0048041	focal adhesion assembly	1992-02-01	83/18800	0.0624597	0.508764	0.502704	ITGA2/DAPK3	2
GO:0030308	GO:0030308	negative regulation of cell growth	1992-03-01	186/18800	0.0631956	0.508764	0.502704	PI16/ESR2/TP53	3
GO:0097194	GO:0097194	execution phase of apoptosis	1992-02-01	84/18800	0.063785	0.508764	0.502704	MTRNR2L4/TP53	2
GO:0030198	GO:0030198	extracellular matrix organization	1992-04-01	307/18800	0.0639192	0.508764	0.502704	CMA1/CCDC80/COL4A5/GFAP	4
GO:0003341	GO:0003341	cilium movement	1992-03-01	187/18800	0.064007	0.508764	0.502704	HOATZ/EPPIN/LDHC	3
GO:0051896	GO:0051896	regulation of protein kinase B signaling	1992-03-01	187/18800	0.064007	0.508764	0.502704	NTRK1/NTS/MEIS3	3
GO:0043062	GO:0043062	extracellular structure organization	1992-04-01	308/18800	0.0645278	0.508764	0.502704	CMA1/CCDC80/COL4A5/GFAP	4
GO:0045229	GO:0045229	external encapsulating structure organization	1992-04-01	310/18800	0.0657543	0.508764	0.502704	CMA1/CCDC80/COL4A5/GFAP	4
GO:0010225	GO:0010225	response to UV-C	1992-01-01	14/18800	0.0663957	0.508764	0.502704	TP53	1
GO:0010752	GO:0010752	regulation of cGMP-mediated signaling	1992-01-01	14/18800	0.0663957	0.508764	0.502704	PDE11A	1
GO:0021984	GO:0021984	adenohypophysis development	1992-01-01	14/18800	0.0663957	0.508764	0.502704	GSX1	1
GO:0032373	GO:0032373	positive regulation of sterol transport	1992-01-01	14/18800	0.0663957	0.508764	0.502704	ABCA13	1
GO:0032376	GO:0032376	positive regulation of cholesterol transport	1992-01-01	14/18800	0.0663957	0.508764	0.502704	ABCA13	1
GO:0071236	GO:0071236	cellular response to antibiotic	1992-01-01	14/18800	0.0663957	0.508764	0.502704	TP53	1
GO:0033627	GO:0033627	cell adhesion mediated by integrin	1992-02-01	86/18800	0.0664642	0.508764	0.502704	ITGA2/ITGA6	2
GO:2000134	GO:2000134	negative regulation of G1/S transition of mitotic cell cycle	1992-02-01	86/18800	0.0664642	0.508764	0.502704	CCL2/TP53	2
GO:0007369	GO:0007369	gastrulation	1992-03-01	190/18800	0.06647	0.508764	0.502704	ITGA2/TASOR/TP53	3
GO:0003012	GO:0003012	muscle system process	1992-05-01	449/18800	0.0693641	0.508764	0.502704	PI16/ITGA2/LTB4R/DAPK3/MYBPC2	5
GO:0019058	GO:0019058	viral life cycle	1992-04-01	317/18800	0.0701426	0.508764	0.502704	CCL2/ITGA2/TASOR/TRIM59	4
GO:0006493	GO:0006493	protein O-linked glycosylation	1992-02-01	89/18800	0.0705521	0.508764	0.502704	GALNT4/TMTC2	2
GO:0006098	GO:0006098	pentose-phosphate shunt	1992-01-01	15/18800	0.0709678	0.508764	0.502704	TP53	1
GO:0006570	GO:0006570	tyrosine metabolic process	1992-01-01	15/18800	0.0709678	0.508764	0.502704	GSTZ1	1
GO:0031453	GO:0031453	positive regulation of heterochromatin formation	1992-01-01	15/18800	0.0709678	0.508764	0.502704	TASOR	1
GO:0034310	GO:0034310	primary alcohol catabolic process	1992-01-01	15/18800	0.0709678	0.508764	0.502704	SULT1C4	1
GO:0043252	GO:0043252	sodium-independent organic anion transport	1992-01-01	15/18800	0.0709678	0.508764	0.502704	SLCO1B1	1
GO:0060099	GO:0060099	regulation of phagocytosis, engulfment	1992-01-01	15/18800	0.0709678	0.508764	0.502704	ITGA2	1
GO:0070365	GO:0070365	hepatocyte differentiation	1992-01-01	15/18800	0.0709678	0.508764	0.502704	ITGA2	1
GO:0090281	GO:0090281	negative regulation of calcium ion import	1992-01-01	15/18800	0.0709678	0.508764	0.502704	EPPIN	1
GO:0120263	GO:0120263	positive regulation of heterochromatin organization	1992-01-01	15/18800	0.0709678	0.508764	0.502704	TASOR	1
GO:1905153	GO:1905153	regulation of membrane invagination	1992-01-01	15/18800	0.0709678	0.508764	0.502704	ITGA2	1
GO:1905269	GO:1905269	positive regulation of chromatin organization	1992-01-01	15/18800	0.0709678	0.508764	0.502704	TASOR	1
GO:2000402	GO:2000402	negative regulation of lymphocyte migration	1992-01-01	15/18800	0.0709678	0.508764	0.502704	CCL2	1
GO:0048167	GO:0048167	regulation of synaptic plasticity	1992-03-01	198/18800	0.0732477	0.508764	0.502704	GFAP/KCNJ10/S100B	3
GO:0006835	GO:0006835	dicarboxylic acid transport	1992-02-01	91/18800	0.0733222	0.508764	0.502704	GFAP/KCNJ10	2
GO:0014909	GO:0014909	smooth muscle cell migration	1992-02-01	91/18800	0.0733222	0.508764	0.502704	ITGA2/MIR665	2
GO:0048525	GO:0048525	negative regulation of viral process	1992-02-01	91/18800	0.0733222	0.508764	0.502704	TASOR/TRIM59	2
GO:0070509	GO:0070509	calcium ion import	1992-02-01	91/18800	0.0733222	0.508764	0.502704	CCL2/EPPIN	2
GO:0071214	GO:0071214	cellular response to abiotic stimulus	1992-04-01	323/18800	0.0740219	0.508764	0.502704	RPE65/GNB5/ITGA2/TP53	4
GO:0104004	GO:0104004	cellular response to environmental stimulus	1992-04-01	323/18800	0.0740219	0.508764	0.502704	RPE65/GNB5/ITGA2/TP53	4
GO:0001991	GO:0001991	regulation of systemic arterial blood pressure by circulatory renin-angiotensin	1992-01-01	16/18800	0.0755178	0.508764	0.502704	CMA1	1
GO:0006349	GO:0006349	regulation of gene expression by genomic imprinting	1992-01-01	16/18800	0.0755178	0.508764	0.502704	ZFP57	1
GO:0007635	GO:0007635	chemosensory behavior	1992-01-01	16/18800	0.0755178	0.508764	0.502704	NTRK1	1
GO:0009074	GO:0009074	aromatic amino acid family catabolic process	1992-01-01	16/18800	0.0755178	0.508764	0.502704	GSTZ1	1
GO:0009642	GO:0009642	response to light intensity	1992-01-01	16/18800	0.0755178	0.508764	0.502704	GNB5	1
GO:0009812	GO:0009812	flavonoid metabolic process	1992-01-01	16/18800	0.0755178	0.508764	0.502704	SULT1C4	1
GO:0045869	GO:0045869	negative regulation of single stranded viral RNA replication via double stranded DNA intermediate	1992-01-01	16/18800	0.0755178	0.508764	0.502704	TASOR	1
GO:0050965	GO:0050965	detection of temperature stimulus involved in sensory perception of pain	1992-01-01	16/18800	0.0755178	0.508764	0.502704	NTRK1	1
GO:0051938	GO:0051938	L-glutamate import	1992-01-01	16/18800	0.0755178	0.508764	0.502704	KCNJ10	1
GO:0061684	GO:0061684	chaperone-mediated autophagy	1992-01-01	16/18800	0.0755178	0.508764	0.502704	GFAP	1
GO:0070242	GO:0070242	thymocyte apoptotic process	1992-01-01	16/18800	0.0755178	0.508764	0.502704	TP53	1
GO:0098712	GO:0098712	L-glutamate import across plasma membrane	1992-01-01	16/18800	0.0755178	0.508764	0.502704	KCNJ10	1
GO:0002285	GO:0002285	lymphocyte activation involved in immune response	1992-03-01	201/18800	0.0758664	0.508764	0.502704	SLAMF6/GAPT/TP53	3
GO:0009612	GO:0009612	response to mechanical stimulus	1992-03-01	201/18800	0.0758664	0.508764	0.502704	NTRK1/ITGA2/LRP11	3
GO:0035249	GO:0035249	synaptic transmission, glutamatergic	1992-02-01	94/18800	0.0775422	0.508764	0.502704	NTRK1/CCL2	2
GO:0002295	GO:0002295	T-helper cell lineage commitment	1992-01-01	17/18800	0.0800457	0.508764	0.502704	SLAMF6	1
GO:0006978	GO:0006978	DNA damage response, signal transduction by p53 class mediator resulting in transcription of p21 class mediator	1992-01-01	17/18800	0.0800457	0.508764	0.502704	TP53	1
GO:0010663	GO:0010663	positive regulation of striated muscle cell apoptotic process	1992-01-01	17/18800	0.0800457	0.508764	0.502704	TP53	1
GO:0010666	GO:0010666	positive regulation of cardiac muscle cell apoptotic process	1992-01-01	17/18800	0.0800457	0.508764	0.502704	TP53	1
GO:0016114	GO:0016114	terpenoid biosynthetic process	1992-01-01	17/18800	0.0800457	0.508764	0.502704	RPE65	1
GO:0030575	GO:0030575	nuclear body organization	1992-01-01	17/18800	0.0800457	0.508764	0.502704	AFF2	1
GO:0035269	GO:0035269	protein O-linked mannosylation	1992-01-01	17/18800	0.0800457	0.508764	0.502704	TMTC2	1
GO:0035627	GO:0035627	ceramide transport	1992-01-01	17/18800	0.0800457	0.508764	0.502704	ABCA13	1
GO:0042753	GO:0042753	positive regulation of circadian rhythm	1992-01-01	17/18800	0.0800457	0.508764	0.502704	THRAP3	1
GO:0043117	GO:0043117	positive regulation of vascular permeability	1992-01-01	17/18800	0.0800457	0.508764	0.502704	TJP2	1
GO:0051580	GO:0051580	regulation of neurotransmitter uptake	1992-01-01	17/18800	0.0800457	0.508764	0.502704	GFAP	1
GO:0051770	GO:0051770	positive regulation of nitric-oxide synthase biosynthetic process	1992-01-01	17/18800	0.0800457	0.508764	0.502704	CCL2	1
GO:0051969	GO:0051969	regulation of transmission of nerve impulse	1992-01-01	17/18800	0.0800457	0.508764	0.502704	ITGA2	1
GO:0060252	GO:0060252	positive regulation of glial cell proliferation	1992-01-01	17/18800	0.0800457	0.508764	0.502704	GFAP	1
GO:0061548	GO:0061548	ganglion development	1992-01-01	17/18800	0.0800457	0.508764	0.502704	UNC5C	1
GO:0070230	GO:0070230	positive regulation of lymphocyte apoptotic process	1992-01-01	17/18800	0.0800457	0.508764	0.502704	TP53	1
GO:0090399	GO:0090399	replicative senescence	1992-01-01	17/18800	0.0800457	0.508764	0.502704	TP53	1
GO:0043523	GO:0043523	regulation of neuron apoptotic process	1992-03-01	207/18800	0.0812268	0.508764	0.502704	NTRK1/CCL2/TP53	3
GO:0045807	GO:0045807	positive regulation of endocytosis	1992-02-01	97/18800	0.0818371	0.508764	0.502704	ABCA13/ITGA2	2
GO:1902807	GO:1902807	negative regulation of cell cycle G1/S phase transition	1992-02-01	97/18800	0.0818371	0.508764	0.502704	CCL2/TP53	2
GO:0006740	GO:0006740	NADPH regeneration	1992-01-01	18/18800	0.0845517	0.508764	0.502704	TP53	1
GO:0006977	GO:0006977	DNA damage response, signal transduction by p53 class mediator resulting in cell cycle arrest	1992-01-01	18/18800	0.0845517	0.508764	0.502704	TP53	1
GO:0008340	GO:0008340	determination of adult lifespan	1992-01-01	18/18800	0.0845517	0.508764	0.502704	TP53	1
GO:0010940	GO:0010940	positive regulation of necrotic cell death	1992-01-01	18/18800	0.0845517	0.508764	0.502704	TP53	1
GO:0032511	GO:0032511	late endosome to vacuole transport via multivesicular body sorting pathway	1992-01-01	18/18800	0.0845517	0.508764	0.502704	LEPROT	1
GO:0042772	GO:0042772	DNA damage response, signal transduction resulting in transcription	1992-01-01	18/18800	0.0845517	0.508764	0.502704	TP53	1
GO:0060008	GO:0060008	Sertoli cell differentiation	1992-01-01	18/18800	0.0845517	0.508764	0.502704	NTRK1	1
GO:0090308	GO:0090308	regulation of DNA methylation-dependent heterochromatin formation	1992-01-01	18/18800	0.0845517	0.508764	0.502704	TASOR	1
GO:0050764	GO:0050764	regulation of phagocytosis	1992-02-01	99/18800	0.0847406	0.508764	0.502704	CCL2/ITGA2	2
GO:0003333	GO:0003333	amino acid transmembrane transport	1992-02-01	100/18800	0.0862041	0.508764	0.502704	GFAP/KCNJ10	2
GO:0006626	GO:0006626	protein targeting to mitochondrion	1992-02-01	101/18800	0.0876752	0.508764	0.502704	LEPROT/C11orf65	2
GO:0072330	GO:0072330	monocarboxylic acid biosynthetic process	1992-03-01	215/18800	0.0886226	0.508764	0.502704	ELOVL1/QKI/LDHC	3
GO:0035338	GO:0035338	long-chain fatty-acyl-CoA biosynthetic process	1992-01-01	19/18800	0.0890358	0.508764	0.502704	ELOVL1	1
GO:0042574	GO:0042574	retinal metabolic process	1992-01-01	19/18800	0.0890358	0.508764	0.502704	RPE65	1
GO:0045091	GO:0045091	regulation of single stranded viral RNA replication via double stranded DNA intermediate	1992-01-01	19/18800	0.0890358	0.508764	0.502704	TASOR	1
GO:0048245	GO:0048245	eosinophil chemotaxis	1992-01-01	19/18800	0.0890358	0.508764	0.502704	CCL2	1
GO:0050961	GO:0050961	detection of temperature stimulus involved in sensory perception	1992-01-01	19/18800	0.0890358	0.508764	0.502704	NTRK1	1
GO:1901386	GO:1901386	negative regulation of voltage-gated calcium channel activity	1992-01-01	19/18800	0.0890358	0.508764	0.502704	GNB5	1
GO:2000269	GO:2000269	regulation of fibroblast apoptotic process	1992-01-01	19/18800	0.0890358	0.508764	0.502704	TP53	1
GO:0062014	GO:0062014	negative regulation of small molecule metabolic process	1992-02-01	102/18800	0.0891539	0.508764	0.502704	ETFBKMT/TP53	2
GO:0035282	GO:0035282	segmentation	1992-02-01	103/18800	0.0906401	0.508764	0.502704	TASOR/TP53	2
GO:0006936	GO:0006936	muscle contraction	1992-04-01	349/18800	0.0920578	0.508764	0.502704	ITGA2/LTB4R/DAPK3/MYBPC2	4
GO:0014812	GO:0014812	muscle cell migration	1992-02-01	104/18800	0.0921336	0.508764	0.502704	ITGA2/MIR665	2
GO:0045861	GO:0045861	negative regulation of proteolysis	1992-04-01	350/18800	0.0927903	0.508764	0.502704	PI16/SPINK14/TP53/EPPIN	4
GO:0006007	GO:0006007	glucose catabolic process	1992-01-01	20/18800	0.0934983	0.508764	0.502704	TP53	1
GO:0021516	GO:0021516	dorsal spinal cord development	1992-01-01	20/18800	0.0934983	0.508764	0.502704	GSX1	1
GO:0031998	GO:0031998	regulation of fatty acid beta-oxidation	1992-01-01	20/18800	0.0934983	0.508764	0.502704	ETFBKMT	1
GO:0035902	GO:0035902	response to immobilization stress	1992-01-01	20/18800	0.0934983	0.508764	0.502704	LRP11	1
GO:0039692	GO:0039692	single stranded viral RNA replication via double stranded DNA intermediate	1992-01-01	20/18800	0.0934983	0.508764	0.502704	TASOR	1
GO:0043373	GO:0043373	CD4-positive, alpha-beta T cell lineage commitment	1992-01-01	20/18800	0.0934983	0.508764	0.502704	SLAMF6	1
GO:0043651	GO:0043651	linoleic acid metabolic process	1992-01-01	20/18800	0.0934983	0.508764	0.502704	ELOVL1	1
GO:0061050	GO:0061050	regulation of cell growth involved in cardiac muscle cell development	1992-01-01	20/18800	0.0934983	0.508764	0.502704	PI16	1
GO:0070314	GO:0070314	G1 to G0 transition	1992-01-01	20/18800	0.0934983	0.508764	0.502704	TP53	1
GO:1901317	GO:1901317	regulation of flagellated sperm motility	1992-01-01	20/18800	0.0934983	0.508764	0.502704	EPPIN	1
GO:1903421	GO:1903421	regulation of synaptic vesicle recycling	1992-01-01	20/18800	0.0934983	0.508764	0.502704	ABCA13	1
GO:2000738	GO:2000738	positive regulation of stem cell differentiation	1992-01-01	20/18800	0.0934983	0.508764	0.502704	SP7	1
GO:0034308	GO:0034308	primary alcohol metabolic process	1992-02-01	105/18800	0.0936343	0.508764	0.502704	RPE65/SULT1C4	2
GO:0032414	GO:0032414	positive regulation of ion transmembrane transporter activity	1992-02-01	106/18800	0.0951422	0.508764	0.502704	CCL2/PIRT	2
GO:0007229	GO:0007229	integrin-mediated signaling pathway	1992-02-01	107/18800	0.0966571	0.508764	0.502704	ITGA2/ITGA6	2
GO:0033209	GO:0033209	tumor necrosis factor-mediated signaling pathway	1992-02-01	107/18800	0.0966571	0.508764	0.502704	EDA2R/TP53	2
GO:0006067	GO:0006067	ethanol metabolic process	1992-01-01	21/18800	0.0979391	0.508764	0.502704	SULT1C4	1
GO:0014850	GO:0014850	response to muscle activity	1992-01-01	21/18800	0.0979391	0.508764	0.502704	ITGA2	1
GO:0034035	GO:0034035	purine ribonucleoside bisphosphate metabolic process	1992-01-01	21/18800	0.0979391	0.508764	0.502704	SULT1C4	1
GO:0038083	GO:0038083	peptidyl-tyrosine autophosphorylation	1992-01-01	21/18800	0.0979391	0.508764	0.502704	NTRK1	1
GO:0050427	GO:0050427	3'-phosphoadenosine 5'-phosphosulfate metabolic process	1992-01-01	21/18800	0.0979391	0.508764	0.502704	SULT1C4	1
GO:0050908	GO:0050908	detection of light stimulus involved in visual perception	1992-01-01	21/18800	0.0979391	0.508764	0.502704	RPE65	1
GO:0050962	GO:0050962	detection of light stimulus involved in sensory perception	1992-01-01	21/18800	0.0979391	0.508764	0.502704	RPE65	1
GO:0051767	GO:0051767	nitric-oxide synthase biosynthetic process	1992-01-01	21/18800	0.0979391	0.508764	0.502704	CCL2	1
GO:0051769	GO:0051769	regulation of nitric-oxide synthase biosynthetic process	1992-01-01	21/18800	0.0979391	0.508764	0.502704	CCL2	1
GO:0090280	GO:0090280	positive regulation of calcium ion import	1992-01-01	21/18800	0.0979391	0.508764	0.502704	CCL2	1
GO:0150105	GO:0150105	protein localization to cell-cell junction	1992-01-01	21/18800	0.0979391	0.508764	0.502704	TJP2	1
GO:1900118	GO:1900118	negative regulation of execution phase of apoptosis	1992-01-01	21/18800	0.0979391	0.508764	0.502704	MTRNR2L4	1
GO:2000178	GO:2000178	negative regulation of neural precursor cell proliferation	1992-01-01	21/18800	0.0979391	0.508764	0.502704	TP53	1
GO:0006805	GO:0006805	xenobiotic metabolic process	1992-02-01	108/18800	0.0981789	0.508764	0.502704	FMO4/SULT1C4	2
GO:0009408	GO:0009408	response to heat	1992-02-01	109/18800	0.0997075	0.508764	0.502704	PIRT/LRP11	2
GO:0090263	GO:0090263	positive regulation of canonical Wnt signaling pathway	1992-02-01	109/18800	0.0997075	0.508764	0.502704	JRK/DAPK3	2
GO:0015711	GO:0015711	organic anion transport	1992-04-01	361/18800	0.101032	0.508764	0.502704	SLCO1B1/GFAP/KCNJ10/CYB5R2	4
GO:0071356	GO:0071356	cellular response to tumor necrosis factor	1992-03-01	229/18800	0.102218	0.508764	0.502704	CCL2/EDA2R/TP53	3
GO:0002363	GO:0002363	alpha-beta T cell lineage commitment	1992-01-01	22/18800	0.102358	0.508764	0.502704	SLAMF6	1
GO:0007351	GO:0007351	tripartite regional subdivision	1992-01-01	22/18800	0.102358	0.508764	0.502704	TASOR	1
GO:0008595	GO:0008595	anterior/posterior axis specification, embryo	1992-01-01	22/18800	0.102358	0.508764	0.502704	TASOR	1
GO:0016137	GO:0016137	glycoside metabolic process	1992-01-01	22/18800	0.102358	0.508764	0.502704	SULT1C4	1
GO:0031065	GO:0031065	positive regulation of histone deacetylation	1992-01-01	22/18800	0.102358	0.508764	0.502704	TP53	1
GO:0032780	GO:0032780	negative regulation of ATP-dependent activity	1992-01-01	22/18800	0.102358	0.508764	0.502704	TP53	1
GO:0035268	GO:0035268	protein mannosylation	1992-01-01	22/18800	0.102358	0.508764	0.502704	TMTC2	1
GO:0043369	GO:0043369	CD4-positive or CD8-positive, alpha-beta T cell lineage commitment	1992-01-01	22/18800	0.102358	0.508764	0.502704	SLAMF6	1
GO:0044346	GO:0044346	fibroblast apoptotic process	1992-01-01	22/18800	0.102358	0.508764	0.502704	TP53	1
GO:0046597	GO:0046597	negative regulation of viral entry into host cell	1992-01-01	22/18800	0.102358	0.508764	0.502704	TRIM59	1
GO:0048485	GO:0048485	sympathetic nervous system development	1992-01-01	22/18800	0.102358	0.508764	0.502704	NTRK1	1
GO:1902644	GO:1902644	tertiary alcohol metabolic process	1992-01-01	22/18800	0.102358	0.508764	0.502704	SULT1C4	1
GO:2000310	GO:2000310	regulation of NMDA receptor activity	1992-01-01	22/18800	0.102358	0.508764	0.502704	CCL2	1
GO:0001676	GO:0001676	long-chain fatty acid metabolic process	1992-02-01	111/18800	0.102785	0.508764	0.502704	ELOVL1/QKI	2
GO:0031532	GO:0031532	actin cytoskeleton reorganization	1992-02-01	111/18800	0.102785	0.508764	0.502704	EFS/DAPK3	2
GO:0031589	GO:0031589	cell-substrate adhesion	1992-04-01	364/18800	0.103337	0.508764	0.502704	CCDC80/ITGA2/ITGA6/DAPK3	4
GO:0006939	GO:0006939	smooth muscle contraction	1992-02-01	112/18800	0.104333	0.508764	0.502704	ITGA2/DAPK3	2
GO:0009150	GO:0009150	purine ribonucleotide metabolic process	1992-04-01	366/18800	0.104887	0.508764	0.502704	SULT1C4/TJP2/ELOVL1/LDHC	4
GO:0002689	GO:0002689	negative regulation of leukocyte chemotaxis	1992-01-01	23/18800	0.106756	0.508764	0.502704	CCL2	1
GO:0016973	GO:0016973	poly(A)+ mRNA export from nucleus	1992-01-01	23/18800	0.106756	0.508764	0.502704	DDX19B	1
GO:0021854	GO:0021854	hypothalamus development	1992-01-01	23/18800	0.106756	0.508764	0.502704	GSX1	1
GO:0032042	GO:0032042	mitochondrial DNA metabolic process	1992-01-01	23/18800	0.106756	0.508764	0.502704	TP53	1
GO:0036303	GO:0036303	lymph vessel morphogenesis	1992-01-01	23/18800	0.106756	0.508764	0.502704	LGALS12	1
GO:0048026	GO:0048026	positive regulation of mRNA splicing, via spliceosome	1992-01-01	23/18800	0.106756	0.508764	0.502704	THRAP3	1
GO:0048169	GO:0048169	regulation of long-term neuronal synaptic plasticity	1992-01-01	23/18800	0.106756	0.508764	0.502704	KCNJ10	1
GO:0072677	GO:0072677	eosinophil migration	1992-01-01	23/18800	0.106756	0.508764	0.502704	CCL2	1
GO:0097164	GO:0097164	ammonium ion metabolic process	1992-01-01	23/18800	0.106756	0.508764	0.502704	SLC44A1	1
GO:0007160	GO:0007160	cell-matrix adhesion	1992-03-01	235/18800	0.108286	0.508764	0.502704	ITGA2/ITGA6/DAPK3	3
GO:0021782	GO:0021782	glial cell development	1992-02-01	115/18800	0.109017	0.508764	0.502704	GFAP/KCNJ10	2
GO:0002286	GO:0002286	T cell activation involved in immune response	1992-02-01	116/18800	0.110591	0.508764	0.502704	SLAMF6/TP53	2
GO:0003081	GO:0003081	regulation of systemic arterial blood pressure by renin-angiotensin	1992-01-01	24/18800	0.111133	0.508764	0.502704	CMA1	1
GO:0006346	GO:0006346	DNA methylation-dependent heterochromatin formation	1992-01-01	24/18800	0.111133	0.508764	0.502704	TASOR	1
GO:0016048	GO:0016048	detection of temperature stimulus	1992-01-01	24/18800	0.111133	0.508764	0.502704	NTRK1	1
GO:0022010	GO:0022010	central nervous system myelination	1992-01-01	24/18800	0.111133	0.508764	0.502704	KCNJ10	1
GO:0032291	GO:0032291	axon ensheathment in central nervous system	1992-01-01	24/18800	0.111133	0.508764	0.502704	KCNJ10	1
GO:0032740	GO:0032740	positive regulation of interleukin-17 production	1992-01-01	24/18800	0.111133	0.508764	0.502704	SLAMF6	1
GO:0036003	GO:0036003	positive regulation of transcription from RNA polymerase II promoter in response to stress	1992-01-01	24/18800	0.111133	0.508764	0.502704	TP53	1
GO:0048011	GO:0048011	neurotrophin TRK receptor signaling pathway	1992-01-01	24/18800	0.111133	0.508764	0.502704	NTRK1	1
GO:0051156	GO:0051156	glucose 6-phosphate metabolic process	1992-01-01	24/18800	0.111133	0.508764	0.502704	TP53	1
GO:0051923	GO:0051923	sulfation	1992-01-01	24/18800	0.111133	0.508764	0.502704	SULT1C4	1
GO:0071676	GO:0071676	negative regulation of mononuclear cell migration	1992-01-01	24/18800	0.111133	0.508764	0.502704	CCL2	1
GO:1901522	GO:1901522	positive regulation of transcription from RNA polymerase II promoter involved in cellular response to chemical stimulus	1992-01-01	24/18800	0.111133	0.508764	0.502704	TP53	1
GO:2000353	GO:2000353	positive regulation of endothelial cell apoptotic process	1992-01-01	24/18800	0.111133	0.508764	0.502704	CCL2	1
GO:2000637	GO:2000637	positive regulation of miRNA-mediated gene silencing	1992-01-01	24/18800	0.111133	0.508764	0.502704	TP53	1
GO:0032411	GO:0032411	positive regulation of transporter activity	1992-02-01	117/18800	0.112171	0.508764	0.502704	CCL2/PIRT	2
GO:0042752	GO:0042752	regulation of circadian rhythm	1992-02-01	117/18800	0.112171	0.508764	0.502704	TP53/THRAP3	2
GO:0044282	GO:0044282	small molecule catabolic process	1992-04-01	376/18800	0.112798	0.508764	0.502704	ETFBKMT/TP53/SULT1C4/GSTZ1	4
GO:0001649	GO:0001649	osteoblast differentiation	1992-03-01	241/18800	0.114492	0.508764	0.502704	SP7/TNC/MIR665	3
GO:0051402	GO:0051402	neuron apoptotic process	1992-03-01	241/18800	0.114492	0.508764	0.502704	NTRK1/CCL2/TP53	3
GO:0051897	GO:0051897	positive regulation of protein kinase B signaling	1992-02-01	119/18800	0.115348	0.508764	0.502704	NTS/MEIS3	2
GO:0006929	GO:0006929	substrate-dependent cell migration	1992-01-01	25/18800	0.115488	0.508764	0.502704	ITGA2	1
GO:0032967	GO:0032967	positive regulation of collagen biosynthetic process	1992-01-01	25/18800	0.115488	0.508764	0.502704	ITGA2	1
GO:0035336	GO:0035336	long-chain fatty-acyl-CoA metabolic process	1992-01-01	25/18800	0.115488	0.508764	0.502704	ELOVL1	1
GO:0042178	GO:0042178	xenobiotic catabolic process	1992-01-01	25/18800	0.115488	0.508764	0.502704	FMO4	1
GO:0045662	GO:0045662	negative regulation of myoblast differentiation	1992-01-01	25/18800	0.115488	0.508764	0.502704	MBNL3	1
GO:0046949	GO:0046949	fatty-acyl-CoA biosynthetic process	1992-01-01	25/18800	0.115488	0.508764	0.502704	ELOVL1	1
GO:0050927	GO:0050927	positive regulation of positive chemotaxis	1992-01-01	25/18800	0.115488	0.508764	0.502704	ITGA2	1
GO:0060148	GO:0060148	positive regulation of post-transcriptional gene silencing	1992-01-01	25/18800	0.115488	0.508764	0.502704	TP53	1
GO:0060333	GO:0060333	interferon-gamma-mediated signaling pathway	1992-01-01	25/18800	0.115488	0.508764	0.502704	TP53	1
GO:0060396	GO:0060396	growth hormone receptor signaling pathway	1992-01-01	25/18800	0.115488	0.508764	0.502704	LEPROT	1
GO:0061436	GO:0061436	establishment of skin barrier	1992-01-01	25/18800	0.115488	0.508764	0.502704	ELOVL1	1
GO:1900370	GO:1900370	positive regulation of post-transcriptional gene silencing by RNA	1992-01-01	25/18800	0.115488	0.508764	0.502704	TP53	1
GO:1904753	GO:1904753	negative regulation of vascular associated smooth muscle cell migration	1992-01-01	25/18800	0.115488	0.508764	0.502704	MIR665	1
GO:1905563	GO:1905563	negative regulation of vascular endothelial cell proliferation	1992-01-01	25/18800	0.115488	0.508764	0.502704	CCL2	1
GO:0072655	GO:0072655	establishment of protein localization to mitochondrion	1992-02-01	120/18800	0.116945	0.508764	0.502704	LEPROT/C11orf65	2
GO:0007188	GO:0007188	adenylate cyclase-modulating G protein-coupled receptor signaling pathway	1992-03-01	244/18800	0.117645	0.508764	0.502704	RXFP2/MTNR1A/GPR101	3
GO:0071482	GO:0071482	cellular response to light stimulus	1992-02-01	121/18800	0.118548	0.508764	0.502704	GNB5/TP53	2
GO:0045926	GO:0045926	negative regulation of growth	1992-03-01	245/18800	0.118703	0.508764	0.502704	PI16/ESR2/TP53	3
GO:0009259	GO:0009259	ribonucleotide metabolic process	1992-04-01	384/18800	0.119314	0.508764	0.502704	SULT1C4/TJP2/ELOVL1/LDHC	4
GO:0007350	GO:0007350	blastoderm segmentation	1992-01-01	26/18800	0.119822	0.508764	0.502704	TASOR	1
GO:0010714	GO:0010714	positive regulation of collagen metabolic process	1992-01-01	26/18800	0.119822	0.508764	0.502704	ITGA2	1
GO:0045324	GO:0045324	late endosome to vacuole transport	1992-01-01	26/18800	0.119822	0.508764	0.502704	LEPROT	1
GO:0046037	GO:0046037	GMP metabolic process	1992-01-01	26/18800	0.119822	0.508764	0.502704	TJP2	1
GO:0050926	GO:0050926	regulation of positive chemotaxis	1992-01-01	26/18800	0.119822	0.508764	0.502704	ITGA2	1
GO:0050951	GO:0050951	sensory perception of temperature stimulus	1992-01-01	26/18800	0.119822	0.508764	0.502704	NTRK1	1
GO:0050995	GO:0050995	negative regulation of lipid catabolic process	1992-01-01	26/18800	0.119822	0.508764	0.502704	ETFBKMT	1
GO:0051016	GO:0051016	barbed-end actin filament capping	1992-01-01	26/18800	0.119822	0.508764	0.502704	ADD3	1
GO:0060740	GO:0060740	prostate gland epithelium morphogenesis	1992-01-01	26/18800	0.119822	0.508764	0.502704	TNC	1
GO:0071378	GO:0071378	cellular response to growth hormone stimulus	1992-01-01	26/18800	0.119822	0.508764	0.502704	LEPROT	1
GO:0090200	GO:0090200	positive regulation of release of cytochrome c from mitochondria	1992-01-01	26/18800	0.119822	0.508764	0.502704	TP53	1
GO:1901623	GO:1901623	regulation of lymphocyte chemotaxis	1992-01-01	26/18800	0.119822	0.508764	0.502704	CCL2	1
GO:1903901	GO:1903901	negative regulation of viral life cycle	1992-01-01	26/18800	0.119822	0.508764	0.502704	TRIM59	1
GO:0002244	GO:0002244	hematopoietic progenitor cell differentiation	1992-02-01	123/18800	0.12177	0.508764	0.502704	SP7/TP53	2
GO:0032355	GO:0032355	response to estradiol	1992-02-01	123/18800	0.12177	0.508764	0.502704	ITGA2/ESR2	2
GO:0034612	GO:0034612	response to tumor necrosis factor	1992-03-01	249/18800	0.122972	0.508764	0.502704	CCL2/EDA2R/TP53	3
GO:0090257	GO:0090257	regulation of muscle system process	1992-03-01	250/18800	0.124048	0.508764	0.502704	PI16/ITGA2/DAPK3	3
GO:0009651	GO:0009651	response to salt stress	1992-01-01	27/18800	0.124136	0.508764	0.502704	TP53	1
GO:0031445	GO:0031445	regulation of heterochromatin formation	1992-01-01	27/18800	0.124136	0.508764	0.502704	TASOR	1
GO:0045954	GO:0045954	positive regulation of natural killer cell mediated cytotoxicity	1992-01-01	27/18800	0.124136	0.508764	0.502704	SLAMF6	1
GO:0046426	GO:0046426	negative regulation of receptor signaling pathway via JAK-STAT	1992-01-01	27/18800	0.124136	0.508764	0.502704	LEPROT	1
GO:0071880	GO:0071880	adenylate cyclase-activating adrenergic receptor signaling pathway	1992-01-01	27/18800	0.124136	0.508764	0.502704	GPR101	1
GO:0120261	GO:0120261	regulation of heterochromatin organization	1992-01-01	27/18800	0.124136	0.508764	0.502704	TASOR	1
GO:2000108	GO:2000108	positive regulation of leukocyte apoptotic process	1992-01-01	27/18800	0.124136	0.508764	0.502704	TP53	1
GO:0033865	GO:0033865	nucleoside bisphosphate metabolic process	1992-02-01	125/18800	0.125014	0.508764	0.502704	SULT1C4/ELOVL1	2
GO:0033875	GO:0033875	ribonucleoside bisphosphate metabolic process	1992-02-01	125/18800	0.125014	0.508764	0.502704	SULT1C4/ELOVL1	2
GO:0034032	GO:0034032	purine nucleoside bisphosphate metabolic process	1992-02-01	125/18800	0.125014	0.508764	0.502704	SULT1C4/ELOVL1	2
GO:0070585	GO:0070585	protein localization to mitochondrion	1992-02-01	125/18800	0.125014	0.508764	0.502704	LEPROT/C11orf65	2
GO:0051924	GO:0051924	regulation of calcium ion transport	1992-03-01	251/18800	0.125127	0.508764	0.502704	CCL2/GNB5/EPPIN	3
GO:0051028	GO:0051028	mRNA transport	1992-02-01	126/18800	0.126644	0.508764	0.502704	DDX19B/QKI	2
GO:0006163	GO:0006163	purine nucleotide metabolic process	1992-04-01	394/18800	0.127685	0.508764	0.502704	SULT1C4/TJP2/ELOVL1/LDHC	4
GO:0019693	GO:0019693	ribose phosphate metabolic process	1992-04-01	394/18800	0.127685	0.508764	0.502704	SULT1C4/TJP2/ELOVL1/LDHC	4
GO:0043122	GO:0043122	regulation of I-kappaB kinase/NF-kappaB signaling	1992-03-01	254/18800	0.128386	0.508764	0.502704	EDA2R/TRIM59/S100B	3
GO:0015740	GO:0015740	C4-dicarboxylate transport	1992-01-01	28/18800	0.128428	0.508764	0.502704	GFAP	1
GO:0042402	GO:0042402	cellular biogenic amine catabolic process	1992-01-01	28/18800	0.128428	0.508764	0.502704	SLC44A1	1
GO:0043949	GO:0043949	regulation of cAMP-mediated signaling	1992-01-01	28/18800	0.128428	0.508764	0.502704	PDE11A	1
GO:0060512	GO:0060512	prostate gland morphogenesis	1992-01-01	28/18800	0.128428	0.508764	0.502704	TNC	1
GO:0072539	GO:0072539	T-helper 17 cell differentiation	1992-01-01	28/18800	0.128428	0.508764	0.502704	SLAMF6	1
GO:0090312	GO:0090312	positive regulation of protein deacetylation	1992-01-01	28/18800	0.128428	0.508764	0.502704	TP53	1
GO:0001101	GO:0001101	response to acid chemical	1992-02-01	129/18800	0.131564	0.508764	0.502704	NTRK1/LRP11	2
GO:0003298	GO:0003298	physiological muscle hypertrophy	1992-01-01	29/18800	0.132699	0.508764	0.502704	PI16	1
GO:0003301	GO:0003301	physiological cardiac muscle hypertrophy	1992-01-01	29/18800	0.132699	0.508764	0.502704	PI16	1
GO:0006656	GO:0006656	phosphatidylcholine biosynthetic process	1992-01-01	29/18800	0.132699	0.508764	0.502704	SLC44A1	1
GO:0015701	GO:0015701	bicarbonate transport	1992-01-01	29/18800	0.132699	0.508764	0.502704	CYB5R2	1
GO:0015813	GO:0015813	L-glutamate transmembrane transport	1992-01-01	29/18800	0.132699	0.508764	0.502704	KCNJ10	1
GO:0019674	GO:0019674	NAD metabolic process	1992-01-01	29/18800	0.132699	0.508764	0.502704	TP53	1
GO:0031571	GO:0031571	mitotic G1 DNA damage checkpoint signaling	1992-01-01	29/18800	0.132699	0.508764	0.502704	TP53	1
GO:0033561	GO:0033561	regulation of water loss via skin	1992-01-01	29/18800	0.132699	0.508764	0.502704	ELOVL1	1
GO:0042759	GO:0042759	long-chain fatty acid biosynthetic process	1992-01-01	29/18800	0.132699	0.508764	0.502704	QKI	1
GO:0043153	GO:0043153	entrainment of circadian clock by photoperiod	1992-01-01	29/18800	0.132699	0.508764	0.502704	TP53	1
GO:0055022	GO:0055022	negative regulation of cardiac muscle tissue growth	1992-01-01	29/18800	0.132699	0.508764	0.502704	PI16	1
GO:0060295	GO:0060295	regulation of cilium movement involved in cell motility	1992-01-01	29/18800	0.132699	0.508764	0.502704	EPPIN	1
GO:0061049	GO:0061049	cell growth involved in cardiac muscle cell development	1992-01-01	29/18800	0.132699	0.508764	0.502704	PI16	1
GO:0061117	GO:0061117	negative regulation of heart growth	1992-01-01	29/18800	0.132699	0.508764	0.502704	PI16	1
GO:1902019	GO:1902019	regulation of cilium-dependent cell motility	1992-01-01	29/18800	0.132699	0.508764	0.502704	EPPIN	1
GO:0060828	GO:0060828	regulation of canonical Wnt signaling pathway	1992-03-01	261/18800	0.136107	0.508764	0.502704	JRK/DAPK3/MIR665	3
GO:0001945	GO:0001945	lymph vessel development	1992-01-01	30/18800	0.13695	0.508764	0.502704	LGALS12	1
GO:0006734	GO:0006734	NADH metabolic process	1992-01-01	30/18800	0.13695	0.508764	0.502704	TP53	1
GO:0007190	GO:0007190	activation of adenylate cyclase activity	1992-01-01	30/18800	0.13695	0.508764	0.502704	RXFP2	1
GO:0007628	GO:0007628	adult walking behavior	1992-01-01	30/18800	0.13695	0.508764	0.502704	KCNJ10	1
GO:0008299	GO:0008299	isoprenoid biosynthetic process	1992-01-01	30/18800	0.13695	0.508764	0.502704	RPE65	1
GO:0009310	GO:0009310	amine catabolic process	1992-01-01	30/18800	0.13695	0.508764	0.502704	SLC44A1	1
GO:0044819	GO:0044819	mitotic G1/S transition checkpoint signaling	1992-01-01	30/18800	0.13695	0.508764	0.502704	TP53	1
GO:0048147	GO:0048147	negative regulation of fibroblast proliferation	1992-01-01	30/18800	0.13695	0.508764	0.502704	TP53	1
GO:0051123	GO:0051123	RNA polymerase II preinitiation complex assembly	1992-01-01	30/18800	0.13695	0.508764	0.502704	TP53	1
GO:0060251	GO:0060251	regulation of glial cell proliferation	1992-01-01	30/18800	0.13695	0.508764	0.502704	GFAP	1
GO:0071480	GO:0071480	cellular response to gamma radiation	1992-01-01	30/18800	0.13695	0.508764	0.502704	TP53	1
GO:0090140	GO:0090140	regulation of mitochondrial fission	1992-01-01	30/18800	0.13695	0.508764	0.502704	C11orf65	1
GO:1903579	GO:1903579	negative regulation of ATP metabolic process	1992-01-01	30/18800	0.13695	0.508764	0.502704	TP53	1
GO:0010466	GO:0010466	negative regulation of peptidase activity	1992-03-01	262/18800	0.137223	0.508764	0.502704	PI16/SPINK14/EPPIN	3
GO:0032412	GO:0032412	regulation of ion transmembrane transporter activity	1992-03-01	263/18800	0.138343	0.508764	0.502704	CCL2/PIRT/GNB5	3
GO:0007611	GO:0007611	learning or memory	1992-03-01	264/18800	0.139465	0.508764	0.502704	NTRK1/S100B/AFF2	3
GO:0019079	GO:0019079	viral genome replication	1992-02-01	134/18800	0.13986	0.508764	0.502704	CCL2/TASOR	2
GO:0043467	GO:0043467	regulation of generation of precursor metabolites and energy	1992-02-01	134/18800	0.13986	0.508764	0.502704	ETFBKMT/TP53	2
GO:0031330	GO:0031330	negative regulation of cellular catabolic process	1992-03-01	265/18800	0.140591	0.508764	0.502704	ETFBKMT/TP53/THRAP3	3
GO:0000002	GO:0000002	mitochondrial genome maintenance	1992-01-01	31/18800	0.14118	0.508764	0.502704	TP53	1
GO:0001782	GO:0001782	B cell homeostasis	1992-01-01	31/18800	0.14118	0.508764	0.502704	GAPT	1
GO:0009072	GO:0009072	aromatic amino acid family metabolic process	1992-01-01	31/18800	0.14118	0.508764	0.502704	GSTZ1	1
GO:0015721	GO:0015721	bile acid and bile salt transport	1992-01-01	31/18800	0.14118	0.508764	0.502704	SLCO1B1	1
GO:0045987	GO:0045987	positive regulation of smooth muscle contraction	1992-01-01	31/18800	0.14118	0.508764	0.502704	ITGA2	1
GO:0062098	GO:0062098	regulation of programmed necrotic cell death	1992-01-01	31/18800	0.14118	0.508764	0.502704	TP53	1
GO:0090659	GO:0090659	walking behavior	1992-01-01	31/18800	0.14118	0.508764	0.502704	KCNJ10	1
GO:0140718	GO:0140718	facultative heterochromatin formation	1992-01-01	31/18800	0.14118	0.508764	0.502704	TASOR	1
GO:0045165	GO:0045165	cell fate commitment	1992-03-01	266/18800	0.141719	0.50906	0.502996	SLAMF6/TP53/GSX1	3
GO:0002717	GO:0002717	positive regulation of natural killer cell mediated immunity	1992-01-01	32/18800	0.14539	0.50906	0.502996	SLAMF6	1
GO:0008156	GO:0008156	negative regulation of DNA replication	1992-01-01	32/18800	0.14539	0.50906	0.502996	TP53	1
GO:0010165	GO:0010165	response to X-ray	1992-01-01	32/18800	0.14539	0.50906	0.502996	TP53	1
GO:0032509	GO:0032509	endosome transport via multivesicular body sorting pathway	1992-01-01	32/18800	0.14539	0.50906	0.502996	LEPROT	1
GO:0046320	GO:0046320	regulation of fatty acid oxidation	1992-01-01	32/18800	0.14539	0.50906	0.502996	ETFBKMT	1
GO:0050685	GO:0050685	positive regulation of mRNA processing	1992-01-01	32/18800	0.14539	0.50906	0.502996	THRAP3	1
GO:0055075	GO:0055075	potassium ion homeostasis	1992-01-01	32/18800	0.14539	0.50906	0.502996	KCNJ10	1
GO:0071168	GO:0071168	protein localization to chromatin	1992-01-01	32/18800	0.14539	0.50906	0.502996	TASOR	1
GO:0071711	GO:0071711	basement membrane organization	1992-01-01	32/18800	0.14539	0.50906	0.502996	CMA1	1
GO:1902253	GO:1902253	regulation of intrinsic apoptotic signaling pathway by p53 class mediator	1992-01-01	32/18800	0.14539	0.50906	0.502996	TP53	1
GO:1903955	GO:1903955	positive regulation of protein targeting to mitochondrion	1992-01-01	32/18800	0.14539	0.50906	0.502996	LEPROT	1
GO:0001558	GO:0001558	regulation of cell growth	1992-04-01	415/18800	0.146039	0.50906	0.502996	PI16/TNC/ESR2/TP53	4
GO:0042552	GO:0042552	myelination	1992-02-01	138/18800	0.146577	0.50906	0.502996	KCNJ10/QKI	2
GO:0072521	GO:0072521	purine-containing compound metabolic process	1992-04-01	416/18800	0.146938	0.50906	0.502996	SULT1C4/TJP2/ELOVL1/LDHC	4
GO:1903900	GO:1903900	regulation of viral life cycle	1992-02-01	139/18800	0.148267	0.50906	0.502996	TASOR/TRIM59	2
GO:0009648	GO:0009648	photoperiodism	1992-01-01	33/18800	0.149579	0.50906	0.502996	TP53	1
GO:0010661	GO:0010661	positive regulation of muscle cell apoptotic process	1992-01-01	33/18800	0.149579	0.50906	0.502996	TP53	1
GO:0048333	GO:0048333	mesodermal cell differentiation	1992-01-01	33/18800	0.149579	0.50906	0.502996	ITGA2	1
GO:0071875	GO:0071875	adrenergic receptor signaling pathway	1992-01-01	33/18800	0.149579	0.50906	0.502996	GPR101	1
GO:0022898	GO:0022898	regulation of transmembrane transporter activity	1992-03-01	273/18800	0.149705	0.50906	0.502996	CCL2/PIRT/GNB5	3
GO:0007272	GO:0007272	ensheathment of neurons	1992-02-01	140/18800	0.14996	0.50906	0.502996	KCNJ10/QKI	2
GO:0008366	GO:0008366	axon ensheathment	1992-02-01	140/18800	0.14996	0.50906	0.502996	KCNJ10/QKI	2
GO:0008584	GO:0008584	male gonad development	1992-02-01	140/18800	0.14996	0.50906	0.502996	NTRK1/RXFP2	2
GO:0034329	GO:0034329	cell junction assembly	1992-04-01	420/18800	0.150556	0.50906	0.502996	NTRK1/ITGA2/ITGA6/DAPK3	4
GO:0040029	GO:0040029	epigenetic regulation of gene expression	1992-02-01	141/18800	0.151658	0.50906	0.502996	TASOR/ZFP57	2
GO:0045727	GO:0045727	positive regulation of translation	1992-02-01	141/18800	0.151658	0.50906	0.502996	ITGA2/EIF3C	2
GO:0046546	GO:0046546	development of primary male sexual characteristics	1992-02-01	141/18800	0.151658	0.50906	0.502996	NTRK1/RXFP2	2
GO:0030183	GO:0030183	B cell differentiation	1992-02-01	142/18800	0.15336	0.50906	0.502996	NTRK1/TP53	2
GO:0000423	GO:0000423	mitophagy	1992-01-01	34/18800	0.153748	0.50906	0.502996	TP53	1
GO:0009303	GO:0009303	rRNA transcription	1992-01-01	34/18800	0.153748	0.50906	0.502996	TP53	1
GO:0009649	GO:0009649	entrainment of circadian clock	1992-01-01	34/18800	0.153748	0.50906	0.502996	TP53	1
GO:0016486	GO:0016486	peptide hormone processing	1992-01-01	34/18800	0.153748	0.50906	0.502996	CMA1	1
GO:0070232	GO:0070232	regulation of T cell apoptotic process	1992-01-01	34/18800	0.153748	0.50906	0.502996	TP53	1
GO:1902692	GO:1902692	regulation of neuroblast proliferation	1992-01-01	34/18800	0.153748	0.50906	0.502996	TP53	1
GO:1904893	GO:1904893	negative regulation of receptor signaling pathway via STAT	1992-01-01	34/18800	0.153748	0.50906	0.502996	LEPROT	1
GO:0046942	GO:0046942	carboxylic acid transport	1992-03-01	279/18800	0.156665	0.50906	0.502996	SLCO1B1/GFAP/KCNJ10	3
GO:0030177	GO:0030177	positive regulation of Wnt signaling pathway	1992-02-01	144/18800	0.156774	0.50906	0.502996	JRK/DAPK3	2
GO:0000038	GO:0000038	very long-chain fatty acid metabolic process	1992-01-01	35/18800	0.157897	0.50906	0.502996	ELOVL1	1
GO:0010614	GO:0010614	negative regulation of cardiac muscle hypertrophy	1992-01-01	35/18800	0.157897	0.50906	0.502996	PI16	1
GO:0016242	GO:0016242	negative regulation of macroautophagy	1992-01-01	35/18800	0.157897	0.50906	0.502996	TP53	1
GO:0019228	GO:0019228	neuronal action potential	1992-01-01	35/18800	0.157897	0.50906	0.502996	KCNMB3	1
GO:0019320	GO:0019320	hexose catabolic process	1992-01-01	35/18800	0.157897	0.50906	0.502996	TP53	1
GO:0031646	GO:0031646	positive regulation of nervous system process	1992-01-01	35/18800	0.157897	0.50906	0.502996	ITGA2	1
GO:0035633	GO:0035633	maintenance of blood-brain barrier	1992-01-01	35/18800	0.157897	0.50906	0.502996	TJP2	1
GO:0045922	GO:0045922	negative regulation of fatty acid metabolic process	1992-01-01	35/18800	0.157897	0.50906	0.502996	ETFBKMT	1
GO:0051354	GO:0051354	negative regulation of oxidoreductase activity	1992-01-01	35/18800	0.157897	0.50906	0.502996	ETFBKMT	1
GO:0097502	GO:0097502	mannosylation	1992-01-01	35/18800	0.157897	0.50906	0.502996	TMTC2	1
GO:0098810	GO:0098810	neurotransmitter reuptake	1992-01-01	35/18800	0.157897	0.50906	0.502996	KCNJ10	1
GO:0006865	GO:0006865	amino acid transport	1992-02-01	145/18800	0.158487	0.50906	0.502996	GFAP/KCNJ10	2
GO:0043524	GO:0043524	negative regulation of neuron apoptotic process	1992-02-01	145/18800	0.158487	0.50906	0.502996	NTRK1/CCL2	2
GO:0046718	GO:0046718	viral entry into host cell	1992-02-01	146/18800	0.160204	0.50906	0.502996	ITGA2/TRIM59	2
GO:0010922	GO:0010922	positive regulation of phosphatase activity	1992-01-01	36/18800	0.162026	0.50906	0.502996	ITGA2	1
GO:0015695	GO:0015695	organic cation transport	1992-01-01	36/18800	0.162026	0.50906	0.502996	SLC44A1	1
GO:0019934	GO:0019934	cGMP-mediated signaling	1992-01-01	36/18800	0.162026	0.50906	0.502996	PDE11A	1
GO:0039694	GO:0039694	viral RNA genome replication	1992-01-01	36/18800	0.162026	0.50906	0.502996	TASOR	1
GO:0043368	GO:0043368	positive T cell selection	1992-01-01	36/18800	0.162026	0.50906	0.502996	SLAMF6	1
GO:0043516	GO:0043516	regulation of DNA damage response, signal transduction by p53 class mediator	1992-01-01	36/18800	0.162026	0.50906	0.502996	TP53	1
GO:0140448	GO:0140448	signaling receptor ligand precursor processing	1992-01-01	36/18800	0.162026	0.50906	0.502996	CMA1	1
GO:1903146	GO:1903146	regulation of autophagy of mitochondrion	1992-01-01	36/18800	0.162026	0.50906	0.502996	TP53	1
GO:1903749	GO:1903749	positive regulation of establishment of protein localization to mitochondrion	1992-01-01	36/18800	0.162026	0.50906	0.502996	LEPROT	1
GO:0010821	GO:0010821	regulation of mitochondrion organization	1992-02-01	148/18800	0.163647	0.50906	0.502996	TP53/C11orf65	2
GO:1904064	GO:1904064	positive regulation of cation transmembrane transport	1992-02-01	148/18800	0.163647	0.50906	0.502996	CCL2/PIRT	2
GO:0002366	GO:0002366	leukocyte activation involved in immune response	1992-03-01	285/18800	0.163724	0.50906	0.502996	SLAMF6/GAPT/TP53	3
GO:0001580	GO:0001580	detection of chemical stimulus involved in sensory perception of bitter taste	1992-01-01	37/18800	0.166134	0.50906	0.502996	TAS2R31	1
GO:0006739	GO:0006739	NADP metabolic process	1992-01-01	37/18800	0.166134	0.50906	0.502996	TP53	1
GO:0014741	GO:0014741	negative regulation of muscle hypertrophy	1992-01-01	37/18800	0.166134	0.50906	0.502996	PI16	1
GO:0033120	GO:0033120	positive regulation of RNA splicing	1992-01-01	37/18800	0.166134	0.50906	0.502996	THRAP3	1
GO:0038179	GO:0038179	neurotrophin signaling pathway	1992-01-01	37/18800	0.166134	0.50906	0.502996	NTRK1	1
GO:0045762	GO:0045762	positive regulation of adenylate cyclase activity	1992-01-01	37/18800	0.166134	0.50906	0.502996	RXFP2	1
GO:0046621	GO:0046621	negative regulation of organ growth	1992-01-01	37/18800	0.166134	0.50906	0.502996	PI16	1
GO:2000279	GO:2000279	negative regulation of DNA biosynthetic process	1992-01-01	37/18800	0.166134	0.50906	0.502996	TP53	1
GO:0010976	GO:0010976	positive regulation of neuron projection development	1992-02-01	150/18800	0.167104	0.50906	0.502996	NTRK1/ITGA6	2
GO:0009314	GO:0009314	response to radiation	1992-04-01	438/18800	0.167254	0.50906	0.502996	NTRK1/RPE65/GNB5/TP53	4
GO:0007249	GO:0007249	I-kappaB kinase/NF-kappaB signaling	1992-03-01	288/18800	0.16729	0.50906	0.502996	EDA2R/TRIM59/S100B	3
GO:0002263	GO:0002263	cell activation involved in immune response	1992-03-01	289/18800	0.168483	0.50906	0.502996	SLAMF6/GAPT/TP53	3
GO:0008360	GO:0008360	regulation of cell shape	1992-02-01	151/18800	0.168837	0.50906	0.502996	CCL2/DAPK3	2
GO:0001990	GO:0001990	regulation of systemic arterial blood pressure by hormone	1992-01-01	38/18800	0.170223	0.50906	0.502996	CMA1	1
GO:0007617	GO:0007617	mating behavior	1992-01-01	38/18800	0.170223	0.50906	0.502996	MTNR1A	1
GO:0032371	GO:0032371	regulation of sterol transport	1992-01-01	38/18800	0.170223	0.50906	0.502996	ABCA13	1
GO:0032374	GO:0032374	regulation of cholesterol transport	1992-01-01	38/18800	0.170223	0.50906	0.502996	ABCA13	1
GO:0032965	GO:0032965	regulation of collagen biosynthetic process	1992-01-01	38/18800	0.170223	0.50906	0.502996	ITGA2	1
GO:0035337	GO:0035337	fatty-acyl-CoA metabolic process	1992-01-01	38/18800	0.170223	0.50906	0.502996	ELOVL1	1
GO:0043403	GO:0043403	skeletal muscle tissue regeneration	1992-01-01	38/18800	0.170223	0.50906	0.502996	GJD4	1
GO:0048246	GO:0048246	macrophage chemotaxis	1992-01-01	38/18800	0.170223	0.50906	0.502996	CCL2	1
GO:0060416	GO:0060416	response to growth hormone	1992-01-01	38/18800	0.170223	0.50906	0.502996	LEPROT	1
GO:0071985	GO:0071985	multivesicular body sorting pathway	1992-01-01	38/18800	0.170223	0.50906	0.502996	LEPROT	1
GO:1901385	GO:1901385	regulation of voltage-gated calcium channel activity	1992-01-01	38/18800	0.170223	0.50906	0.502996	GNB5	1
GO:1901661	GO:1901661	quinone metabolic process	1992-01-01	38/18800	0.170223	0.50906	0.502996	SULT1C4	1
GO:1904037	GO:1904037	positive regulation of epithelial cell apoptotic process	1992-01-01	38/18800	0.170223	0.50906	0.502996	CCL2	1
GO:1905039	GO:1905039	carboxylic acid transmembrane transport	1992-02-01	152/18800	0.170573	0.509095	0.503032	GFAP/KCNJ10	2
GO:0042063	GO:0042063	gliogenesis	1992-03-01	291/18800	0.170878	0.509095	0.503032	CCL2/GFAP/KCNJ10	3
GO:0044409	GO:0044409	entry into host	1992-02-01	153/18800	0.172312	0.510349	0.504271	ITGA2/TRIM59	2
GO:1903825	GO:1903825	organic acid transmembrane transport	1992-02-01	153/18800	0.172312	0.510349	0.504271	GFAP/KCNJ10	2
GO:0003352	GO:0003352	regulation of cilium movement	1992-01-01	39/18800	0.174292	0.510349	0.504271	EPPIN	1
GO:0014912	GO:0014912	negative regulation of smooth muscle cell migration	1992-01-01	39/18800	0.174292	0.510349	0.504271	MIR665	1
GO:0046365	GO:0046365	monosaccharide catabolic process	1992-01-01	39/18800	0.174292	0.510349	0.504271	TP53	1
GO:0051154	GO:0051154	negative regulation of striated muscle cell differentiation	1992-01-01	39/18800	0.174292	0.510349	0.504271	PI16	1
GO:1901020	GO:1901020	negative regulation of calcium ion transmembrane transporter activity	1992-01-01	39/18800	0.174292	0.510349	0.504271	GNB5	1
GO:1902275	GO:1902275	regulation of chromatin organization	1992-01-01	39/18800	0.174292	0.510349	0.504271	TASOR	1
GO:0031667	GO:0031667	response to nutrient levels	1992-04-01	446/18800	0.174883	0.510349	0.504271	NTRK1/ITGA2/LRP11/TP53	4
GO:0097193	GO:0097193	intrinsic apoptotic signaling pathway	1992-03-01	295/18800	0.175698	0.510349	0.504271	LGALS12/EDA2R/TP53	3
GO:0007189	GO:0007189	adenylate cyclase-activating G protein-coupled receptor signaling pathway	1992-02-01	155/18800	0.1758	0.510349	0.504271	RXFP2/GPR101	2
GO:0043271	GO:0043271	negative regulation of ion transport	1992-02-01	155/18800	0.1758	0.510349	0.504271	GNB5/EPPIN	2
GO:0043588	GO:0043588	skin development	1992-03-01	296/18800	0.176909	0.510349	0.504271	ITGA2/ITGA6/ELOVL1	3
GO:0000266	GO:0000266	mitochondrial fission	1992-01-01	40/18800	0.178341	0.510349	0.504271	C11orf65	1
GO:0007212	GO:0007212	dopamine receptor signaling pathway	1992-01-01	40/18800	0.178341	0.510349	0.504271	GNB5	1
GO:0044275	GO:0044275	cellular carbohydrate catabolic process	1992-01-01	40/18800	0.178341	0.510349	0.504271	TP53	1
GO:0072538	GO:0072538	T-helper 17 type immune response	1992-01-01	40/18800	0.178341	0.510349	0.504271	SLAMF6	1
GO:0055067	GO:0055067	monovalent inorganic cation homeostasis	1992-02-01	157/18800	0.179299	0.510349	0.504271	RHCE/KCNJ10	2
GO:0120254	GO:0120254	olefinic compound metabolic process	1992-02-01	157/18800	0.179299	0.510349	0.504271	RPE65/ELOVL1	2
GO:0051090	GO:0051090	regulation of DNA-binding transcription factor activity	1992-04-01	452/18800	0.180683	0.510349	0.504271	NTRK1/NTS/EDA2R/ESR2	4
GO:0009299	GO:0009299	mRNA transcription	1992-01-01	41/18800	0.18237	0.510349	0.504271	TP53	1
GO:0021983	GO:0021983	pituitary gland development	1992-01-01	41/18800	0.18237	0.510349	0.504271	GSX1	1
GO:0050892	GO:0050892	intestinal absorption	1992-01-01	41/18800	0.18237	0.510349	0.504271	TJP2	1
GO:0050913	GO:0050913	sensory perception of bitter taste	1992-01-01	41/18800	0.18237	0.510349	0.504271	TAS2R31	1
GO:0051693	GO:0051693	actin filament capping	1992-01-01	41/18800	0.18237	0.510349	0.504271	ADD3	1
GO:0060261	GO:0060261	positive regulation of transcription initiation by RNA polymerase II	1992-01-01	41/18800	0.18237	0.510349	0.504271	TP53	1
GO:2000008	GO:2000008	regulation of protein localization to cell surface	1992-01-01	41/18800	0.18237	0.510349	0.504271	LEPROT	1
GO:0050657	GO:0050657	nucleic acid transport	1992-02-01	159/18800	0.182809	0.510349	0.504271	DDX19B/QKI	2
GO:0050658	GO:0050658	RNA transport	1992-02-01	159/18800	0.182809	0.510349	0.504271	DDX19B/QKI	2
GO:0050792	GO:0050792	regulation of viral process	1992-02-01	159/18800	0.182809	0.510349	0.504271	TASOR/TRIM59	2
GO:2000045	GO:2000045	regulation of G1/S transition of mitotic cell cycle	1992-02-01	160/18800	0.184568	0.510349	0.504271	CCL2/TP53	2
GO:0009167	GO:0009167	purine ribonucleoside monophosphate metabolic process	1992-01-01	42/18800	0.18638	0.510349	0.504271	TJP2	1
GO:0014003	GO:0014003	oligodendrocyte development	1992-01-01	42/18800	0.18638	0.510349	0.504271	KCNJ10	1
GO:0014911	GO:0014911	positive regulation of smooth muscle cell migration	1992-01-01	42/18800	0.18638	0.510349	0.504271	ITGA2	1
GO:0070266	GO:0070266	necroptotic process	1992-01-01	42/18800	0.18638	0.510349	0.504271	TP53	1
GO:0070897	GO:0070897	transcription preinitiation complex assembly	1992-01-01	42/18800	0.18638	0.510349	0.504271	TP53	1
GO:1904706	GO:1904706	negative regulation of vascular associated smooth muscle cell proliferation	1992-01-01	42/18800	0.18638	0.510349	0.504271	MIR665	1
GO:2000249	GO:2000249	regulation of actin cytoskeleton reorganization	1992-01-01	42/18800	0.18638	0.510349	0.504271	DAPK3	1
GO:0032409	GO:0032409	regulation of transporter activity	1992-03-01	305/18800	0.187912	0.510349	0.504271	CCL2/PIRT/GNB5	3
GO:0006633	GO:0006633	fatty acid biosynthetic process	1992-02-01	162/18800	0.188093	0.510349	0.504271	ELOVL1/QKI	2
GO:0051236	GO:0051236	establishment of RNA localization	1992-02-01	162/18800	0.188093	0.510349	0.504271	DDX19B/QKI	2
GO:0022411	GO:0022411	cellular component disassembly	1992-04-01	460/18800	0.188517	0.510349	0.504271	CMA1/LIX1/TP53/ADD3	4
GO:0050890	GO:0050890	cognition	1992-03-01	306/18800	0.189145	0.510349	0.504271	NTRK1/S100B/AFF2	3
GO:0034767	GO:0034767	positive regulation of ion transmembrane transport	1992-02-01	163/18800	0.189859	0.510349	0.504271	CCL2/PIRT	2
GO:0000578	GO:0000578	embryonic axis specification	1992-01-01	43/18800	0.190371	0.510349	0.504271	TASOR	1
GO:0006775	GO:0006775	fat-soluble vitamin metabolic process	1992-01-01	43/18800	0.190371	0.510349	0.504271	RPE65	1
GO:0007528	GO:0007528	neuromuscular junction development	1992-01-01	43/18800	0.190371	0.510349	0.504271	COL4A5	1
GO:0010712	GO:0010712	regulation of collagen metabolic process	1992-01-01	43/18800	0.190371	0.510349	0.504271	ITGA2	1
GO:0014002	GO:0014002	astrocyte development	1992-01-01	43/18800	0.190371	0.510349	0.504271	GFAP	1
GO:0014075	GO:0014075	response to amine	1992-01-01	43/18800	0.190371	0.510349	0.504271	ITGA2	1
GO:0016266	GO:0016266	O-glycan processing	1992-01-01	43/18800	0.190371	0.510349	0.504271	GALNT4	1
GO:0031063	GO:0031063	regulation of histone deacetylation	1992-01-01	43/18800	0.190371	0.510349	0.504271	TP53	1
GO:0042771	GO:0042771	intrinsic apoptotic signaling pathway in response to DNA damage by p53 class mediator	1992-01-01	43/18800	0.190371	0.510349	0.504271	TP53	1
GO:0045214	GO:0045214	sarcomere organization	1992-01-01	43/18800	0.190371	0.510349	0.504271	FLNC	1
GO:0046596	GO:0046596	regulation of viral entry into host cell	1992-01-01	43/18800	0.190371	0.510349	0.504271	TRIM59	1
GO:0048512	GO:0048512	circadian behavior	1992-01-01	43/18800	0.190371	0.510349	0.504271	TP53	1
GO:0050912	GO:0050912	detection of chemical stimulus involved in sensory perception of taste	1992-01-01	43/18800	0.190371	0.510349	0.504271	TAS2R31	1
GO:0090317	GO:0090317	negative regulation of intracellular protein transport	1992-01-01	43/18800	0.190371	0.510349	0.504271	C11orf65	1
GO:0006417	GO:0006417	regulation of translation	1992-04-01	463/18800	0.191483	0.510349	0.504271	ITGA2/EIF3C/QKI/DAPK3	4
GO:0035637	GO:0035637	multicellular organismal signaling	1992-02-01	164/18800	0.191628	0.510349	0.504271	ITGA2/KCNMB3	2
GO:0046661	GO:0046661	male sex differentiation	1992-02-01	164/18800	0.191628	0.510349	0.504271	NTRK1/RXFP2	2
GO:0009416	GO:0009416	response to light stimulus	1992-03-01	310/18800	0.194101	0.510349	0.504271	RPE65/GNB5/TP53	3
GO:0009126	GO:0009126	purine nucleoside monophosphate metabolic process	1992-01-01	44/18800	0.194342	0.510349	0.504271	TJP2	1
GO:0014009	GO:0014009	glial cell proliferation	1992-01-01	44/18800	0.194342	0.510349	0.504271	GFAP	1
GO:0019098	GO:0019098	reproductive behavior	1992-01-01	44/18800	0.194342	0.510349	0.504271	MTNR1A	1
GO:1904752	GO:1904752	regulation of vascular associated smooth muscle cell migration	1992-01-01	44/18800	0.194342	0.510349	0.504271	MIR665	1
GO:0034250	GO:0034250	positive regulation of cellular amide metabolic process	1992-02-01	167/18800	0.196947	0.510349	0.504271	ITGA2/EIF3C	2
GO:0060070	GO:0060070	canonical Wnt signaling pathway	1992-03-01	313/18800	0.197839	0.510349	0.504271	JRK/DAPK3/MIR665	3
GO:1901214	GO:1901214	regulation of neuron death	1992-03-01	313/18800	0.197839	0.510349	0.504271	NTRK1/CCL2/TP53	3
GO:0006984	GO:0006984	ER-nucleus signaling pathway	1992-01-01	45/18800	0.198294	0.510349	0.504271	TP53	1
GO:0007622	GO:0007622	rhythmic behavior	1992-01-01	45/18800	0.198294	0.510349	0.504271	TP53	1
GO:0030835	GO:0030835	negative regulation of actin filament depolymerization	1992-01-01	45/18800	0.198294	0.510349	0.504271	ADD3	1
GO:0032620	GO:0032620	interleukin-17 production	1992-01-01	45/18800	0.198294	0.510349	0.504271	SLAMF6	1
GO:0032660	GO:0032660	regulation of interleukin-17 production	1992-01-01	45/18800	0.198294	0.510349	0.504271	SLAMF6	1
GO:0035384	GO:0035384	thioester biosynthetic process	1992-01-01	45/18800	0.198294	0.510349	0.504271	ELOVL1	1
GO:0045933	GO:0045933	positive regulation of muscle contraction	1992-01-01	45/18800	0.198294	0.510349	0.504271	ITGA2	1
GO:0046839	GO:0046839	phospholipid dephosphorylation	1992-01-01	45/18800	0.198294	0.510349	0.504271	PLPP5	1
GO:0071616	GO:0071616	acyl-CoA biosynthetic process	1992-01-01	45/18800	0.198294	0.510349	0.504271	ELOVL1	1
GO:1902895	GO:1902895	positive regulation of miRNA transcription	1992-01-01	45/18800	0.198294	0.510349	0.504271	TP53	1
GO:1903170	GO:1903170	negative regulation of calcium ion transmembrane transport	1992-01-01	45/18800	0.198294	0.510349	0.504271	GNB5	1
GO:1904738	GO:1904738	vascular associated smooth muscle cell migration	1992-01-01	45/18800	0.198294	0.510349	0.504271	MIR665	1
GO:1990090	GO:1990090	cellular response to nerve growth factor stimulus	1992-01-01	45/18800	0.198294	0.510349	0.504271	NTRK1	1
GO:2000273	GO:2000273	positive regulation of signaling receptor activity	1992-01-01	45/18800	0.198294	0.510349	0.504271	CCL2	1
GO:0046394	GO:0046394	carboxylic acid biosynthetic process	1992-03-01	316/18800	0.201596	0.510349	0.504271	ELOVL1/QKI/LDHC	3
GO:0010665	GO:0010665	regulation of cardiac muscle cell apoptotic process	1992-01-01	46/18800	0.202226	0.510349	0.504271	TP53	1
GO:0010939	GO:0010939	regulation of necrotic cell death	1992-01-01	46/18800	0.202226	0.510349	0.504271	TP53	1
GO:0035794	GO:0035794	positive regulation of mitochondrial membrane permeability	1992-01-01	46/18800	0.202226	0.510349	0.504271	TP53	1
GO:0042168	GO:0042168	heme metabolic process	1992-01-01	46/18800	0.202226	0.510349	0.504271	SLCO1B1	1
GO:0042269	GO:0042269	regulation of natural killer cell mediated cytotoxicity	1992-01-01	46/18800	0.202226	0.510349	0.504271	SLAMF6	1
GO:0046677	GO:0046677	response to antibiotic	1992-01-01	46/18800	0.202226	0.510349	0.504271	TP53	1
GO:0090199	GO:0090199	regulation of release of cytochrome c from mitochondria	1992-01-01	46/18800	0.202226	0.510349	0.504271	TP53	1
GO:0006937	GO:0006937	regulation of muscle contraction	1992-02-01	170/18800	0.202284	0.510349	0.504271	ITGA2/DAPK3	2
GO:0009152	GO:0009152	purine ribonucleotide biosynthetic process	1992-02-01	170/18800	0.202284	0.510349	0.504271	ELOVL1/LDHC	2
GO:0048660	GO:0048660	regulation of smooth muscle cell proliferation	1992-02-01	170/18800	0.202284	0.510349	0.504271	ITGA2/MIR665	2
GO:0072331	GO:0072331	signal transduction by p53 class mediator	1992-02-01	170/18800	0.202284	0.510349	0.504271	EDA2R/TP53	2
GO:0051099	GO:0051099	positive regulation of binding	1992-02-01	171/18800	0.204067	0.510349	0.504271	ITGA2/EIF3C	2
GO:0015849	GO:0015849	organic acid transport	1992-03-01	318/18800	0.204109	0.510349	0.504271	SLCO1B1/GFAP/KCNJ10	3
GO:0016053	GO:0016053	organic acid biosynthetic process	1992-03-01	318/18800	0.204109	0.510349	0.504271	ELOVL1/QKI/LDHC	3
GO:0034765	GO:0034765	regulation of ion transmembrane transport	1992-04-01	476/18800	0.204507	0.510349	0.504271	CCL2/PIRT/GNB5/KCNJ10	4
GO:0032964	GO:0032964	collagen biosynthetic process	1992-01-01	47/18800	0.20614	0.510349	0.504271	ITGA2	1
GO:0043618	GO:0043618	regulation of transcription from RNA polymerase II promoter in response to stress	1992-01-01	47/18800	0.20614	0.510349	0.504271	TP53	1
GO:0050919	GO:0050919	negative chemotaxis	1992-01-01	47/18800	0.20614	0.510349	0.504271	UNC5C	1
GO:0051972	GO:0051972	regulation of telomerase activity	1992-01-01	47/18800	0.20614	0.510349	0.504271	TP53	1
GO:0101023	GO:0101023	vascular endothelial cell proliferation	1992-01-01	47/18800	0.20614	0.510349	0.504271	CCL2	1
GO:1905562	GO:1905562	regulation of vascular endothelial cell proliferation	1992-01-01	47/18800	0.20614	0.510349	0.504271	CCL2	1
GO:1990089	GO:1990089	response to nerve growth factor	1992-01-01	47/18800	0.20614	0.510349	0.504271	NTRK1	1
GO:2000144	GO:2000144	positive regulation of DNA-templated transcription initiation	1992-01-01	47/18800	0.20614	0.510349	0.504271	TP53	1
GO:2000378	GO:2000378	negative regulation of reactive oxygen species metabolic process	1992-01-01	47/18800	0.20614	0.510349	0.504271	TP53	1
GO:0009991	GO:0009991	response to extracellular stimulus	1992-04-01	479/18800	0.20755	0.511657	0.505563	NTRK1/ITGA2/LRP11/TP53	4
GO:0007259	GO:0007259	receptor signaling pathway via JAK-STAT	1992-02-01	173/18800	0.207638	0.511657	0.505563	CCL2/LEPROT	2
GO:0048659	GO:0048659	smooth muscle cell proliferation	1992-02-01	173/18800	0.207638	0.511657	0.505563	ITGA2/MIR665	2
GO:0003044	GO:0003044	regulation of systemic arterial blood pressure mediated by a chemical signal	1992-01-01	48/18800	0.210034	0.512769	0.506662	CMA1	1
GO:0010662	GO:0010662	regulation of striated muscle cell apoptotic process	1992-01-01	48/18800	0.210034	0.512769	0.506662	TP53	1
GO:0043114	GO:0043114	regulation of vascular permeability	1992-01-01	48/18800	0.210034	0.512769	0.506662	TJP2	1
GO:0048483	GO:0048483	autonomic nervous system development	1992-01-01	48/18800	0.210034	0.512769	0.506662	NTRK1	1
GO:0061028	GO:0061028	establishment of endothelial barrier	1992-01-01	48/18800	0.210034	0.512769	0.506662	TJP2	1
GO:1902108	GO:1902108	regulation of mitochondrial membrane permeability involved in apoptotic process	1992-01-01	48/18800	0.210034	0.512769	0.506662	TP53	1
GO:0009895	GO:0009895	negative regulation of catabolic process	1992-03-01	324/18800	0.211695	0.515077	0.508942	ETFBKMT/TP53/THRAP3	3
GO:0016049	GO:0016049	cell growth	1992-04-01	484/18800	0.212652	0.515077	0.508942	PI16/TNC/ESR2/TP53	4
GO:0010659	GO:0010659	cardiac muscle cell apoptotic process	1992-01-01	49/18800	0.21391	0.515077	0.508942	TP53	1
GO:0030850	GO:0030850	prostate gland development	1992-01-01	49/18800	0.21391	0.515077	0.508942	TNC	1
GO:0035094	GO:0035094	response to nicotine	1992-01-01	49/18800	0.21391	0.515077	0.508942	NTRK1	1
GO:0045058	GO:0045058	T cell selection	1992-01-01	49/18800	0.21391	0.515077	0.508942	SLAMF6	1
GO:0060260	GO:0060260	regulation of transcription initiation by RNA polymerase II	1992-01-01	49/18800	0.21391	0.515077	0.508942	TP53	1
GO:0097300	GO:0097300	programmed necrotic cell death	1992-01-01	49/18800	0.21391	0.515077	0.508942	TP53	1
GO:2000772	GO:2000772	regulation of cellular senescence	1992-01-01	49/18800	0.21391	0.515077	0.508942	TP53	1
GO:0048015	GO:0048015	phosphatidylinositol-mediated signaling	1992-02-01	177/18800	0.214801	0.515558	0.509417	NTRK1/PIRT	2
GO:0009117	GO:0009117	nucleotide metabolic process	1992-04-01	487/18800	0.21573	0.515558	0.509417	SULT1C4/TJP2/ELOVL1/LDHC	4
GO:0000387	GO:0000387	spliceosomal snRNP assembly	1992-01-01	50/18800	0.217767	0.515558	0.509417	GEMIN8	1
GO:0002715	GO:0002715	regulation of natural killer cell mediated immunity	1992-01-01	50/18800	0.217767	0.515558	0.509417	SLAMF6	1
GO:0019933	GO:0019933	cAMP-mediated signaling	1992-01-01	50/18800	0.217767	0.515558	0.509417	PDE11A	1
GO:0031281	GO:0031281	positive regulation of cyclase activity	1992-01-01	50/18800	0.217767	0.515558	0.509417	RXFP2	1
GO:0042149	GO:0042149	cellular response to glucose starvation	1992-01-01	50/18800	0.217767	0.515558	0.509417	TP53	1
GO:0052372	GO:0052372	modulation by symbiont of entry into host	1992-01-01	50/18800	0.217767	0.515558	0.509417	TRIM59	1
GO:0070231	GO:0070231	T cell apoptotic process	1992-01-01	50/18800	0.217767	0.515558	0.509417	TP53	1
GO:1901570	GO:1901570	fatty acid derivative biosynthetic process	1992-01-01	50/18800	0.217767	0.515558	0.509417	ELOVL1	1
GO:1990573	GO:1990573	potassium ion import across plasma membrane	1992-01-01	50/18800	0.217767	0.515558	0.509417	KCNJ10	1
GO:0008347	GO:0008347	glial cell migration	1992-01-01	51/18800	0.221605	0.515558	0.509417	CCL2	1
GO:0009409	GO:0009409	response to cold	1992-01-01	51/18800	0.221605	0.515558	0.509417	LRP11	1
GO:0009584	GO:0009584	detection of visible light	1992-01-01	51/18800	0.221605	0.515558	0.509417	RPE65	1
GO:0010658	GO:0010658	striated muscle cell apoptotic process	1992-01-01	51/18800	0.221605	0.515558	0.509417	TP53	1
GO:0021515	GO:0021515	cell differentiation in spinal cord	1992-01-01	51/18800	0.221605	0.515558	0.509417	GSX1	1
GO:0042572	GO:0042572	retinol metabolic process	1992-01-01	51/18800	0.221605	0.515558	0.509417	RPE65	1
GO:0043124	GO:0043124	negative regulation of I-kappaB kinase/NF-kappaB signaling	1992-01-01	51/18800	0.221605	0.515558	0.509417	TRIM59	1
GO:0043277	GO:0043277	apoptotic cell clearance	1992-01-01	51/18800	0.221605	0.515558	0.509417	CCL2	1
GO:0045668	GO:0045668	negative regulation of osteoblast differentiation	1992-01-01	51/18800	0.221605	0.515558	0.509417	MIR665	1
GO:0045912	GO:0045912	negative regulation of carbohydrate metabolic process	1992-01-01	51/18800	0.221605	0.515558	0.509417	TP53	1
GO:0051349	GO:0051349	positive regulation of lyase activity	1992-01-01	51/18800	0.221605	0.515558	0.509417	RXFP2	1
GO:1905710	GO:1905710	positive regulation of membrane permeability	1992-01-01	51/18800	0.221605	0.515558	0.509417	TP53	1
GO:0048017	GO:0048017	inositol lipid-mediated signaling	1992-02-01	181/18800	0.221988	0.51569	0.509548	NTRK1/PIRT	2
GO:0006753	GO:0006753	nucleoside phosphate metabolic process	1992-04-01	495/18800	0.223999	0.518723	0.512545	SULT1C4/TJP2/ELOVL1/LDHC	4
GO:0002686	GO:0002686	negative regulation of leukocyte migration	1992-01-01	52/18800	0.225425	0.518723	0.512545	CCL2	1
GO:0006636	GO:0006636	unsaturated fatty acid biosynthetic process	1992-01-01	52/18800	0.225425	0.518723	0.512545	ELOVL1	1
GO:0043525	GO:0043525	positive regulation of neuron apoptotic process	1992-01-01	52/18800	0.225425	0.518723	0.512545	TP53	1
GO:0048013	GO:0048013	ephrin receptor signaling pathway	1992-01-01	52/18800	0.225425	0.518723	0.512545	NTRK1	1
GO:0055001	GO:0055001	muscle cell development	1992-02-01	183/18800	0.225589	0.518723	0.512545	PI16/FLNC	2
GO:1901991	GO:1901991	negative regulation of mitotic cell cycle phase transition	1992-02-01	183/18800	0.225589	0.518723	0.512545	CCL2/TP53	2
GO:0010506	GO:0010506	regulation of autophagy	1992-03-01	336/18800	0.227047	0.519094	0.512912	GFAP/TP53/DAPK3	3
GO:0030111	GO:0030111	regulation of Wnt signaling pathway	1992-03-01	336/18800	0.227047	0.519094	0.512912	JRK/DAPK3/MIR665	3
GO:0042113	GO:0042113	B cell activation	1992-03-01	336/18800	0.227047	0.519094	0.512912	NTRK1/GAPT/TP53	3
GO:0009260	GO:0009260	ribonucleotide biosynthetic process	1992-02-01	184/18800	0.227391	0.519094	0.512912	ELOVL1/LDHC	2
GO:0097696	GO:0097696	receptor signaling pathway via STAT	1992-02-01	184/18800	0.227391	0.519094	0.512912	CCL2/LEPROT	2
GO:0002931	GO:0002931	response to ischemia	1992-01-01	53/18800	0.229226	0.521027	0.514821	TP53	1
GO:0006778	GO:0006778	porphyrin-containing compound metabolic process	1992-01-01	53/18800	0.229226	0.521027	0.514821	SLCO1B1	1
GO:0043620	GO:0043620	regulation of DNA-templated transcription in response to stress	1992-01-01	53/18800	0.229226	0.521027	0.514821	TP53	1
GO:0071478	GO:0071478	cellular response to radiation	1992-02-01	187/18800	0.232804	0.524228	0.517984	GNB5/TP53	2
GO:0021545	GO:0021545	cranial nerve development	1992-01-01	54/18800	0.233008	0.524228	0.517984	NTRK1	1
GO:0030520	GO:0030520	intracellular estrogen receptor signaling pathway	1992-01-01	54/18800	0.233008	0.524228	0.517984	ESR2	1
GO:0030834	GO:0030834	regulation of actin filament depolymerization	1992-01-01	54/18800	0.233008	0.524228	0.517984	ADD3	1
GO:0045661	GO:0045661	regulation of myoblast differentiation	1992-01-01	54/18800	0.233008	0.524228	0.517984	MBNL3	1
GO:0060632	GO:0060632	regulation of microtubule-based movement	1992-01-01	54/18800	0.233008	0.524228	0.517984	EPPIN	1
GO:0031346	GO:0031346	positive regulation of cell projection organization	1992-03-01	341/18800	0.233509	0.524228	0.517984	NTRK1/ITGA2/ITGA6	3
GO:0006575	GO:0006575	cellular modified amino acid metabolic process	1992-02-01	188/18800	0.23461	0.524228	0.517984	GSTM5/GSTZ1	2
GO:0031099	GO:0031099	regeneration	1992-02-01	188/18800	0.23461	0.524228	0.517984	GJD4/GFAP	2
GO:0043123	GO:0043123	positive regulation of I-kappaB kinase/NF-kappaB signaling	1992-02-01	188/18800	0.23461	0.524228	0.517984	EDA2R/S100B	2
GO:0098739	GO:0098739	import across plasma membrane	1992-02-01	188/18800	0.23461	0.524228	0.517984	GFAP/KCNJ10	2
GO:1902806	GO:1902806	regulation of cell cycle G1/S phase transition	1992-02-01	188/18800	0.23461	0.524228	0.517984	CCL2/TP53	2
GO:0043470	GO:0043470	regulation of carbohydrate catabolic process	1992-01-01	55/18800	0.236772	0.526087	0.519821	TP53	1
GO:0046164	GO:0046164	alcohol catabolic process	1992-01-01	55/18800	0.236772	0.526087	0.519821	SULT1C4	1
GO:0097352	GO:0097352	autophagosome maturation	1992-01-01	55/18800	0.236772	0.526087	0.519821	LIX1	1
GO:1905517	GO:1905517	macrophage migration	1992-01-01	55/18800	0.236772	0.526087	0.519821	CCL2	1
GO:0009755	GO:0009755	hormone-mediated signaling pathway	1992-02-01	190/18800	0.238225	0.527865	0.521578	RXFP2/ESR2	2
GO:0046390	GO:0046390	ribose phosphate biosynthetic process	1992-02-01	191/18800	0.240034	0.527865	0.521578	ELOVL1/LDHC	2
GO:0051701	GO:0051701	biological process involved in interaction with host	1992-02-01	191/18800	0.240034	0.527865	0.521578	ITGA2/TRIM59	2
GO:0001836	GO:0001836	release of cytochrome c from mitochondria	1992-01-01	56/18800	0.240518	0.527865	0.521578	TP53	1
GO:0010332	GO:0010332	response to gamma radiation	1992-01-01	56/18800	0.240518	0.527865	0.521578	TP53	1
GO:0043903	GO:0043903	regulation of biological process involved in symbiotic interaction	1992-01-01	56/18800	0.240518	0.527865	0.521578	TRIM59	1
GO:0046148	GO:0046148	pigment biosynthetic process	1992-01-01	56/18800	0.240518	0.527865	0.521578	RPE65	1
GO:0006164	GO:0006164	purine nucleotide biosynthetic process	1992-02-01	192/18800	0.241843	0.527865	0.521578	ELOVL1/LDHC	2
GO:0006754	GO:0006754	ATP biosynthetic process	1992-01-01	57/18800	0.244246	0.527865	0.521578	LDHC	1
GO:0009948	GO:0009948	anterior/posterior axis specification	1992-01-01	57/18800	0.244246	0.527865	0.521578	TASOR	1
GO:0018023	GO:0018023	peptidyl-lysine trimethylation	1992-01-01	57/18800	0.244246	0.527865	0.521578	ETFBKMT	1
GO:0043388	GO:0043388	positive regulation of DNA binding	1992-01-01	57/18800	0.244246	0.527865	0.521578	ITGA2	1
GO:0045071	GO:0045071	negative regulation of viral genome replication	1992-01-01	57/18800	0.244246	0.527865	0.521578	TASOR	1
GO:0048255	GO:0048255	mRNA stabilization	1992-01-01	57/18800	0.244246	0.527865	0.521578	THRAP3	1
GO:0060042	GO:0060042	retina morphogenesis in camera-type eye	1992-01-01	57/18800	0.244246	0.527865	0.521578	RPE65	1
GO:0070228	GO:0070228	regulation of lymphocyte apoptotic process	1992-01-01	57/18800	0.244246	0.527865	0.521578	TP53	1
GO:0070534	GO:0070534	protein K63-linked ubiquitination	1992-01-01	57/18800	0.244246	0.527865	0.521578	UBE2G1	1
GO:0098781	GO:0098781	ncRNA transcription	1992-01-01	57/18800	0.244246	0.527865	0.521578	TP53	1
GO:2000142	GO:2000142	regulation of DNA-templated transcription initiation	1992-01-01	57/18800	0.244246	0.527865	0.521578	TP53	1
GO:2001258	GO:2001258	negative regulation of cation channel activity	1992-01-01	57/18800	0.244246	0.527865	0.521578	GNB5	1
GO:1904062	GO:1904062	regulation of cation transmembrane transport	1992-03-01	352/18800	0.24784	0.53297	0.526622	CCL2/PIRT/GNB5	3
GO:0001912	GO:0001912	positive regulation of leukocyte mediated cytotoxicity	1992-01-01	58/18800	0.247956	0.53297	0.526622	SLAMF6	1
GO:0006289	GO:0006289	nucleotide-excision repair	1992-01-01	58/18800	0.247956	0.53297	0.526622	TP53	1
GO:0045761	GO:0045761	regulation of adenylate cyclase activity	1992-01-01	58/18800	0.247956	0.53297	0.526622	RXFP2	1
GO:0006403	GO:0006403	RNA localization	1992-02-01	196/18800	0.249087	0.533363	0.52701	DDX19B/QKI	2
GO:0042594	GO:0042594	response to starvation	1992-02-01	196/18800	0.249087	0.533363	0.52701	LRP11/TP53	2
GO:0070997	GO:0070997	neuron death	1992-03-01	353/18800	0.24915	0.533363	0.52701	NTRK1/CCL2/TP53	3
GO:0009161	GO:0009161	ribonucleoside monophosphate metabolic process	1992-01-01	59/18800	0.251647	0.533654	0.527298	TJP2	1
GO:0019748	GO:0019748	secondary metabolic process	1992-01-01	59/18800	0.251647	0.533654	0.527298	SULT1C4	1
GO:0030042	GO:0030042	actin filament depolymerization	1992-01-01	59/18800	0.251647	0.533654	0.527298	ADD3	1
GO:0031102	GO:0031102	neuron projection regeneration	1992-01-01	59/18800	0.251647	0.533654	0.527298	GFAP	1
GO:0050891	GO:0050891	multicellular organismal water homeostasis	1992-01-01	59/18800	0.251647	0.533654	0.527298	ELOVL1	1
GO:1902893	GO:1902893	regulation of miRNA transcription	1992-01-01	59/18800	0.251647	0.533654	0.527298	TP53	1
GO:2000351	GO:2000351	regulation of endothelial cell apoptotic process	1992-01-01	59/18800	0.251647	0.533654	0.527298	CCL2	1
GO:0010639	GO:0010639	negative regulation of organelle organization	1992-03-01	356/18800	0.253086	0.535988	0.529604	TP53/ADD3/C11orf65	3
GO:1903828	GO:1903828	negative regulation of protein localization	1992-02-01	199/18800	0.254526	0.536411	0.530022	LEPROT/C11orf65	2
GO:0033866	GO:0033866	nucleoside bisphosphate biosynthetic process	1992-01-01	60/18800	0.255321	0.536411	0.530022	ELOVL1	1
GO:0034030	GO:0034030	ribonucleoside bisphosphate biosynthetic process	1992-01-01	60/18800	0.255321	0.536411	0.530022	ELOVL1	1
GO:0034033	GO:0034033	purine nucleoside bisphosphate biosynthetic process	1992-01-01	60/18800	0.255321	0.536411	0.530022	ELOVL1	1
GO:0061614	GO:0061614	miRNA transcription	1992-01-01	60/18800	0.255321	0.536411	0.530022	TP53	1
GO:0090311	GO:0090311	regulation of protein deacetylation	1992-01-01	60/18800	0.255321	0.536411	0.530022	TP53	1
GO:0034284	GO:0034284	response to monosaccharide	1992-02-01	200/18800	0.256339	0.537605	0.531202	CMA1/ITGA2	2
GO:1901888	GO:1901888	regulation of cell junction assembly	1992-02-01	201/18800	0.258153	0.537605	0.531202	NTRK1/DAPK3	2
GO:0007405	GO:0007405	neuroblast proliferation	1992-01-01	61/18800	0.258977	0.537605	0.531202	TP53	1
GO:0032387	GO:0032387	negative regulation of intracellular transport	1992-01-01	61/18800	0.258977	0.537605	0.531202	C11orf65	1
GO:0035306	GO:0035306	positive regulation of dephosphorylation	1992-01-01	61/18800	0.258977	0.537605	0.531202	ITGA2	1
GO:0048488	GO:0048488	synaptic vesicle endocytosis	1992-01-01	61/18800	0.258977	0.537605	0.531202	ABCA13	1
GO:0099601	GO:0099601	regulation of neurotransmitter receptor activity	1992-01-01	61/18800	0.258977	0.537605	0.531202	CCL2	1
GO:0140238	GO:0140238	presynaptic endocytosis	1992-01-01	61/18800	0.258977	0.537605	0.531202	ABCA13	1
GO:2001244	GO:2001244	positive regulation of intrinsic apoptotic signaling pathway	1992-01-01	61/18800	0.258977	0.537605	0.531202	TP53	1
GO:1901653	GO:1901653	cellular response to peptide	1992-03-01	361/18800	0.259668	0.537605	0.531202	RPE65/LEPROT/TP53	3
GO:2000146	GO:2000146	negative regulation of cell motility	1992-03-01	361/18800	0.259668	0.537605	0.531202	CCL2/MIR665/EPPIN	3
GO:0072522	GO:0072522	purine-containing compound biosynthetic process	1992-02-01	202/18800	0.259967	0.537605	0.531202	ELOVL1/LDHC	2
GO:0002064	GO:0002064	epithelial cell development	1992-02-01	203/18800	0.261781	0.537911	0.531504	NTRK1/TJP2	2
GO:0006406	GO:0006406	mRNA export from nucleus	1992-01-01	62/18800	0.262615	0.537911	0.531504	DDX19B	1
GO:0022617	GO:0022617	extracellular matrix disassembly	1992-01-01	62/18800	0.262615	0.537911	0.531504	CMA1	1
GO:0031663	GO:0031663	lipopolysaccharide-mediated signaling pathway	1992-01-01	62/18800	0.262615	0.537911	0.531504	CCL2	1
GO:0046579	GO:0046579	positive regulation of Ras protein signal transduction	1992-01-01	62/18800	0.262615	0.537911	0.531504	NTRK1	1
GO:0046902	GO:0046902	regulation of mitochondrial membrane permeability	1992-01-01	62/18800	0.262615	0.537911	0.531504	TP53	1
GO:2000736	GO:2000736	regulation of stem cell differentiation	1992-01-01	62/18800	0.262615	0.537911	0.531504	SP7	1
GO:0007062	GO:0007062	sister chromatid cohesion	1992-01-01	63/18800	0.266235	0.537911	0.531504	STAG2	1
GO:0015800	GO:0015800	acidic amino acid transport	1992-01-01	63/18800	0.266235	0.537911	0.531504	KCNJ10	1
GO:0048663	GO:0048663	neuron fate commitment	1992-01-01	63/18800	0.266235	0.537911	0.531504	GSX1	1
GO:0050909	GO:0050909	sensory perception of taste	1992-01-01	63/18800	0.266235	0.537911	0.531504	TAS2R31	1
GO:0051893	GO:0051893	regulation of focal adhesion assembly	1992-01-01	63/18800	0.266235	0.537911	0.531504	DAPK3	1
GO:0051965	GO:0051965	positive regulation of synapse assembly	1992-01-01	63/18800	0.266235	0.537911	0.531504	NTRK1	1
GO:0070059	GO:0070059	intrinsic apoptotic signaling pathway in response to endoplasmic reticulum stress	1992-01-01	63/18800	0.266235	0.537911	0.531504	TP53	1
GO:0090109	GO:0090109	regulation of cell-substrate junction assembly	1992-01-01	63/18800	0.266235	0.537911	0.531504	DAPK3	1
GO:1905515	GO:1905515	non-motile cilium assembly	1992-01-01	63/18800	0.266235	0.537911	0.531504	KCNJ10	1
GO:2000242	GO:2000242	negative regulation of reproductive process	1992-01-01	63/18800	0.266235	0.537911	0.531504	EPPIN	1
GO:2000401	GO:2000401	regulation of lymphocyte migration	1992-01-01	63/18800	0.266235	0.537911	0.531504	CCL2	1
GO:0006836	GO:0006836	neurotransmitter transport	1992-02-01	207/18800	0.269039	0.540695	0.534255	GFAP/KCNJ10	2
GO:0001885	GO:0001885	endothelial cell development	1992-01-01	64/18800	0.269838	0.540695	0.534255	TJP2	1
GO:0014015	GO:0014015	positive regulation of gliogenesis	1992-01-01	64/18800	0.269838	0.540695	0.534255	GFAP	1
GO:0048247	GO:0048247	lymphocyte chemotaxis	1992-01-01	64/18800	0.269838	0.540695	0.534255	CCL2	1
GO:0050918	GO:0050918	positive chemotaxis	1992-01-01	64/18800	0.269838	0.540695	0.534255	ITGA2	1
GO:0030100	GO:0030100	regulation of endocytosis	1992-02-01	208/18800	0.270854	0.540695	0.534255	ABCA13/ITGA2	2
GO:2001233	GO:2001233	regulation of apoptotic signaling pathway	1992-03-01	370/18800	0.271573	0.540695	0.534255	TP53/ITGA6/MEIS3	3
GO:1901215	GO:1901215	negative regulation of neuron death	1992-02-01	209/18800	0.272669	0.540695	0.534255	NTRK1/CCL2	2
GO:0051346	GO:0051346	negative regulation of hydrolase activity	1992-03-01	371/18800	0.2729	0.540695	0.534255	PI16/SPINK14/EPPIN	3
GO:0001756	GO:0001756	somitogenesis	1992-01-01	65/18800	0.273423	0.540695	0.534255	TP53	1
GO:0002260	GO:0002260	lymphocyte homeostasis	1992-01-01	65/18800	0.273423	0.540695	0.534255	GAPT	1
GO:0014823	GO:0014823	response to activity	1992-01-01	65/18800	0.273423	0.540695	0.534255	ITGA2	1
GO:0016126	GO:0016126	sterol biosynthetic process	1992-01-01	65/18800	0.273423	0.540695	0.534255	CYB5R2	1
GO:0031343	GO:0031343	positive regulation of cell killing	1992-01-01	65/18800	0.273423	0.540695	0.534255	SLAMF6	1
GO:0042093	GO:0042093	T-helper cell differentiation	1992-01-01	65/18800	0.273423	0.540695	0.534255	SLAMF6	1
GO:0042490	GO:0042490	mechanoreceptor differentiation	1992-01-01	65/18800	0.273423	0.540695	0.534255	NTRK1	1
GO:0072577	GO:0072577	endothelial cell apoptotic process	1992-01-01	65/18800	0.273423	0.540695	0.534255	CCL2	1
GO:0042180	GO:0042180	cellular ketone metabolic process	1992-02-01	211/18800	0.276297	0.540988	0.534545	ETFBKMT/SULT1C4	2
GO:0048863	GO:0048863	stem cell differentiation	1992-02-01	211/18800	0.276297	0.540988	0.534545	SP7/TP53	2
GO:0006081	GO:0006081	cellular aldehyde metabolic process	1992-01-01	66/18800	0.276991	0.540988	0.534545	RPE65	1
GO:0030104	GO:0030104	water homeostasis	1992-01-01	66/18800	0.276991	0.540988	0.534545	ELOVL1	1
GO:0030239	GO:0030239	myofibril assembly	1992-01-01	66/18800	0.276991	0.540988	0.534545	FLNC	1
GO:0030837	GO:0030837	negative regulation of actin filament polymerization	1992-01-01	66/18800	0.276991	0.540988	0.534545	ADD3	1
GO:0033013	GO:0033013	tetrapyrrole metabolic process	1992-01-01	66/18800	0.276991	0.540988	0.534545	SLCO1B1	1
GO:0043489	GO:0043489	RNA stabilization	1992-01-01	66/18800	0.276991	0.540988	0.534545	THRAP3	1
GO:0070265	GO:0070265	necrotic cell death	1992-01-01	66/18800	0.276991	0.540988	0.534545	TP53	1
GO:1902373	GO:1902373	negative regulation of mRNA catabolic process	1992-01-01	66/18800	0.276991	0.540988	0.534545	THRAP3	1
GO:0001505	GO:0001505	regulation of neurotransmitter levels	1992-02-01	213/18800	0.279925	0.541241	0.534794	GFAP/KCNJ10	2
GO:0034764	GO:0034764	positive regulation of transmembrane transport	1992-02-01	213/18800	0.279925	0.541241	0.534794	CCL2/PIRT	2
GO:0002294	GO:0002294	CD4-positive, alpha-beta T cell differentiation involved in immune response	1992-01-01	67/18800	0.280542	0.541241	0.534794	SLAMF6	1
GO:0009583	GO:0009583	detection of light stimulus	1992-01-01	67/18800	0.280542	0.541241	0.534794	RPE65	1
GO:0046513	GO:0046513	ceramide biosynthetic process	1992-01-01	67/18800	0.280542	0.541241	0.534794	ELOVL1	1
GO:0055002	GO:0055002	striated muscle cell development	1992-01-01	67/18800	0.280542	0.541241	0.534794	FLNC	1
GO:0055021	GO:0055021	regulation of cardiac muscle tissue growth	1992-01-01	67/18800	0.280542	0.541241	0.534794	PI16	1
GO:0070936	GO:0070936	protein K48-linked ubiquitination	1992-01-01	67/18800	0.280542	0.541241	0.534794	UBE2G1	1
GO:0072678	GO:0072678	T cell migration	1992-01-01	67/18800	0.280542	0.541241	0.534794	CCL2	1
GO:1902475	GO:1902475	L-alpha-amino acid transmembrane transport	1992-01-01	67/18800	0.280542	0.541241	0.534794	KCNJ10	1
GO:0009952	GO:0009952	anterior/posterior pattern specification	1992-02-01	214/18800	0.281739	0.542276	0.535817	TASOR/TP53	2
GO:0002287	GO:0002287	alpha-beta T cell activation involved in immune response	1992-01-01	68/18800	0.284075	0.542276	0.535817	SLAMF6	1
GO:0002293	GO:0002293	alpha-beta T cell differentiation involved in immune response	1992-01-01	68/18800	0.284075	0.542276	0.535817	SLAMF6	1
GO:0009206	GO:0009206	purine ribonucleoside triphosphate biosynthetic process	1992-01-01	68/18800	0.284075	0.542276	0.535817	LDHC	1
GO:0010611	GO:0010611	regulation of cardiac muscle hypertrophy	1992-01-01	68/18800	0.284075	0.542276	0.535817	PI16	1
GO:0045109	GO:0045109	intermediate filament organization	1992-01-01	68/18800	0.284075	0.542276	0.535817	GFAP	1
GO:0051148	GO:0051148	negative regulation of muscle cell differentiation	1992-01-01	68/18800	0.284075	0.542276	0.535817	PI16	1
GO:0150116	GO:0150116	regulation of cell-substrate junction organization	1992-01-01	68/18800	0.284075	0.542276	0.535817	DAPK3	1
GO:0030258	GO:0030258	lipid modification	1992-02-01	216/18800	0.285365	0.542276	0.535817	ETFBKMT/PLPP5	2
GO:0007601	GO:0007601	visual perception	1992-02-01	217/18800	0.287178	0.542276	0.535817	RPE65/KCNJ10	2
GO:0010810	GO:0010810	regulation of cell-substrate adhesion	1992-02-01	217/18800	0.287178	0.542276	0.535817	CCDC80/DAPK3	2
GO:0030098	GO:0030098	lymphocyte differentiation	1992-03-01	382/18800	0.287541	0.542276	0.535817	NTRK1/SLAMF6/TP53	3
GO:0050878	GO:0050878	regulation of body fluid levels	1992-03-01	382/18800	0.287541	0.542276	0.535817	TREML1/ITGA2/ELOVL1	3
GO:0009145	GO:0009145	purine nucleoside triphosphate biosynthetic process	1992-01-01	69/18800	0.287591	0.542276	0.535817	LDHC	1
GO:0015807	GO:0015807	L-amino acid transport	1992-01-01	69/18800	0.287591	0.542276	0.535817	KCNJ10	1
GO:0032370	GO:0032370	positive regulation of lipid transport	1992-01-01	69/18800	0.287591	0.542276	0.535817	ABCA13	1
GO:0034394	GO:0034394	protein localization to cell surface	1992-01-01	69/18800	0.287591	0.542276	0.535817	LEPROT	1
GO:0050922	GO:0050922	negative regulation of chemotaxis	1992-01-01	69/18800	0.287591	0.542276	0.535817	CCL2	1
GO:0090307	GO:0090307	mitotic spindle assembly	1992-01-01	69/18800	0.287591	0.542276	0.535817	STAG2	1
GO:0002685	GO:0002685	regulation of leukocyte migration	1992-02-01	218/18800	0.28899	0.542971	0.536504	CCL2/ITGA2	2
GO:0010001	GO:0010001	glial cell differentiation	1992-02-01	218/18800	0.28899	0.542971	0.536504	GFAP/KCNJ10	2
GO:0015931	GO:0015931	nucleobase-containing compound transport	1992-02-01	218/18800	0.28899	0.542971	0.536504	DDX19B/QKI	2
GO:0050900	GO:0050900	leukocyte migration	1992-03-01	384/18800	0.290211	0.543049	0.536581	CCL2/ITGA2/ITGA6	3
GO:0071805	GO:0071805	potassium ion transmembrane transport	1992-02-01	219/18800	0.290802	0.543049	0.536581	KCNJ10/KCNMB3	2
GO:0002548	GO:0002548	monocyte chemotaxis	1992-01-01	70/18800	0.29109	0.543049	0.536581	CCL2	1
GO:0003407	GO:0003407	neural retina development	1992-01-01	70/18800	0.29109	0.543049	0.536581	RPE65	1
GO:0051057	GO:0051057	positive regulation of small GTPase mediated signal transduction	1992-01-01	70/18800	0.29109	0.543049	0.536581	NTRK1	1
GO:0071260	GO:0071260	cellular response to mechanical stimulus	1992-01-01	70/18800	0.29109	0.543049	0.536581	ITGA2	1
GO:0070374	GO:0070374	positive regulation of ERK1 and ERK2 cascade	1992-02-01	220/18800	0.292613	0.544409	0.537925	NTRK1/CCL2	2
GO:0042692	GO:0042692	muscle cell differentiation	1992-03-01	387/18800	0.294219	0.544409	0.537925	PI16/FLNC/QKI	3
GO:0007596	GO:0007596	blood coagulation	1992-02-01	221/18800	0.294423	0.544409	0.537925	TREML1/ITGA2	2
GO:0050953	GO:0050953	sensory perception of light stimulus	1992-02-01	221/18800	0.294423	0.544409	0.537925	RPE65/KCNJ10	2
GO:0014743	GO:0014743	regulation of muscle hypertrophy	1992-01-01	71/18800	0.294573	0.544409	0.537925	PI16	1
GO:0031507	GO:0031507	heterochromatin formation	1992-01-01	71/18800	0.294573	0.544409	0.537925	TASOR	1
GO:0060411	GO:0060411	cardiac septum morphogenesis	1992-01-01	71/18800	0.294573	0.544409	0.537925	TP53	1
GO:2000379	GO:2000379	positive regulation of reactive oxygen species metabolic process	1992-01-01	71/18800	0.294573	0.544409	0.537925	TP53	1
GO:0030330	GO:0030330	DNA damage response, signal transduction by p53 class mediator	1992-01-01	72/18800	0.298038	0.546312	0.539805	TP53	1
GO:0042246	GO:0042246	tissue regeneration	1992-01-01	72/18800	0.298038	0.546312	0.539805	GJD4	1
GO:0042267	GO:0042267	natural killer cell mediated cytotoxicity	1992-01-01	72/18800	0.298038	0.546312	0.539805	SLAMF6	1
GO:1901880	GO:1901880	negative regulation of protein depolymerization	1992-01-01	72/18800	0.298038	0.546312	0.539805	ADD3	1
GO:0033157	GO:0033157	regulation of intracellular protein transport	1992-02-01	224/18800	0.299852	0.546312	0.539805	LEPROT/C11orf65	2
GO:0046777	GO:0046777	protein autophosphorylation	1992-02-01	224/18800	0.299852	0.546312	0.539805	NTRK1/DAPK3	2
GO:0001707	GO:0001707	mesoderm formation	1992-01-01	73/18800	0.301486	0.546312	0.539805	ITGA2	1
GO:0002381	GO:0002381	immunoglobulin production involved in immunoglobulin-mediated immune response	1992-01-01	73/18800	0.301486	0.546312	0.539805	GAPT	1
GO:0036465	GO:0036465	synaptic vesicle recycling	1992-01-01	73/18800	0.301486	0.546312	0.539805	ABCA13	1
GO:0043462	GO:0043462	regulation of ATP-dependent activity	1992-01-01	73/18800	0.301486	0.546312	0.539805	TP53	1
GO:0045123	GO:0045123	cellular extravasation	1992-01-01	73/18800	0.301486	0.546312	0.539805	CCL2	1
GO:0048662	GO:0048662	negative regulation of smooth muscle cell proliferation	1992-01-01	73/18800	0.301486	0.546312	0.539805	MIR665	1
GO:0000082	GO:0000082	G1/S transition of mitotic cell cycle	1992-02-01	225/18800	0.30166	0.546312	0.539805	CCL2/TP53	2
GO:0006486	GO:0006486	protein glycosylation	1992-02-01	225/18800	0.30166	0.546312	0.539805	GALNT4/TMTC2	2
GO:0043413	GO:0043413	macromolecule glycosylation	1992-02-01	225/18800	0.30166	0.546312	0.539805	GALNT4/TMTC2	2
GO:0050920	GO:0050920	regulation of chemotaxis	1992-02-01	225/18800	0.30166	0.546312	0.539805	CCL2/ITGA2	2
GO:0008406	GO:0008406	gonad development	1992-02-01	226/18800	0.303467	0.546312	0.539805	NTRK1/RXFP2	2
GO:0009743	GO:0009743	response to carbohydrate	1992-02-01	226/18800	0.303467	0.546312	0.539805	CMA1/ITGA2	2
GO:0050817	GO:0050817	coagulation	1992-02-01	226/18800	0.303467	0.546312	0.539805	TREML1/ITGA2	2
GO:0006305	GO:0006305	DNA alkylation	1992-01-01	74/18800	0.304918	0.546312	0.539805	ZFP57	1
GO:0006306	GO:0006306	DNA methylation	1992-01-01	74/18800	0.304918	0.546312	0.539805	ZFP57	1
GO:0009201	GO:0009201	ribonucleoside triphosphate biosynthetic process	1992-01-01	74/18800	0.304918	0.546312	0.539805	LDHC	1
GO:0046470	GO:0046470	phosphatidylcholine metabolic process	1992-01-01	74/18800	0.304918	0.546312	0.539805	SLC44A1	1
GO:0060420	GO:0060420	regulation of heart growth	1992-01-01	74/18800	0.304918	0.546312	0.539805	PI16	1
GO:1901568	GO:1901568	fatty acid derivative metabolic process	1992-01-01	74/18800	0.304918	0.546312	0.539805	ELOVL1	1
GO:0006631	GO:0006631	fatty acid metabolic process	1992-03-01	395/18800	0.304926	0.546312	0.539805	ETFBKMT/ELOVL1/QKI	3
GO:0007018	GO:0007018	microtubule-based movement	1992-03-01	395/18800	0.304926	0.546312	0.539805	HOATZ/EPPIN/LDHC	3
GO:0007599	GO:0007599	hemostasis	1992-02-01	227/18800	0.305274	0.546315	0.539809	TREML1/ITGA2	2
GO:0040013	GO:0040013	negative regulation of locomotion	1992-03-01	396/18800	0.306266	0.547455	0.540934	CCL2/MIR665/EPPIN	3
GO:0002228	GO:0002228	natural killer cell mediated immunity	1992-01-01	75/18800	0.308333	0.547455	0.540934	SLAMF6	1
GO:0010822	GO:0010822	positive regulation of mitochondrion organization	1992-01-01	75/18800	0.308333	0.547455	0.540934	TP53	1
GO:0021536	GO:0021536	diencephalon development	1992-01-01	75/18800	0.308333	0.547455	0.540934	GSX1	1
GO:0048332	GO:0048332	mesoderm morphogenesis	1992-01-01	75/18800	0.308333	0.547455	0.540934	ITGA2	1
GO:0070227	GO:0070227	lymphocyte apoptotic process	1992-01-01	75/18800	0.308333	0.547455	0.540934	TP53	1
GO:0071479	GO:0071479	cellular response to ionizing radiation	1992-01-01	75/18800	0.308333	0.547455	0.540934	TP53	1
GO:0042445	GO:0042445	hormone metabolic process	1992-02-01	230/18800	0.310688	0.548563	0.54203	RPE65/CMA1	2
GO:2001234	GO:2001234	negative regulation of apoptotic signaling pathway	1992-02-01	230/18800	0.310688	0.548563	0.54203	ITGA6/MEIS3	2
GO:0001937	GO:0001937	negative regulation of endothelial cell proliferation	1992-01-01	76/18800	0.311731	0.548563	0.54203	CCL2	1
GO:0002292	GO:0002292	T cell differentiation involved in immune response	1992-01-01	76/18800	0.311731	0.548563	0.54203	SLAMF6	1
GO:0006024	GO:0006024	glycosaminoglycan biosynthetic process	1992-01-01	76/18800	0.311731	0.548563	0.54203	HS3ST3A1	1
GO:0006635	GO:0006635	fatty acid beta-oxidation	1992-01-01	76/18800	0.311731	0.548563	0.54203	ETFBKMT	1
GO:0008344	GO:0008344	adult locomotory behavior	1992-01-01	76/18800	0.311731	0.548563	0.54203	KCNJ10	1
GO:0061912	GO:0061912	selective autophagy	1992-01-01	76/18800	0.311731	0.548563	0.54203	TP53	1
GO:0016197	GO:0016197	endosomal transport	1992-02-01	231/18800	0.312492	0.548681	0.542146	LEPROT/HEATR5A	2
GO:0045137	GO:0045137	development of primary sexual characteristics	1992-02-01	231/18800	0.312492	0.548681	0.542146	NTRK1/RXFP2	2
GO:0043254	GO:0043254	regulation of protein-containing complex assembly	1992-03-01	401/18800	0.31297	0.548912	0.542375	GFAP/TP53/ADD3	3
GO:0032729	GO:0032729	positive regulation of interferon-gamma production	1992-01-01	77/18800	0.315113	0.551239	0.544673	SLAMF6	1
GO:0051339	GO:0051339	regulation of lyase activity	1992-01-01	77/18800	0.315113	0.551239	0.544673	RXFP2	1
GO:0010959	GO:0010959	regulation of metal ion transport	1992-03-01	403/18800	0.315653	0.551239	0.544673	CCL2/GNB5/EPPIN	3
GO:0033002	GO:0033002	muscle cell proliferation	1992-02-01	233/18800	0.316095	0.551239	0.544673	ITGA2/MIR665	2
GO:0007411	GO:0007411	axon guidance	1992-02-01	234/18800	0.317895	0.551239	0.544673	NTRK1/UNC5C	2
GO:0045930	GO:0045930	negative regulation of mitotic cell cycle	1992-02-01	234/18800	0.317895	0.551239	0.544673	CCL2/TP53	2
GO:0007193	GO:0007193	adenylate cyclase-inhibiting G protein-coupled receptor signaling pathway	1992-01-01	78/18800	0.318478	0.551239	0.544673	MTNR1A	1
GO:0009123	GO:0009123	nucleoside monophosphate metabolic process	1992-01-01	78/18800	0.318478	0.551239	0.544673	TJP2	1
GO:0031279	GO:0031279	regulation of cyclase activity	1992-01-01	78/18800	0.318478	0.551239	0.544673	RXFP2	1
GO:0033077	GO:0033077	T cell differentiation in thymus	1992-01-01	78/18800	0.318478	0.551239	0.544673	TP53	1
GO:1901616	GO:1901616	organic hydroxy compound catabolic process	1992-01-01	78/18800	0.318478	0.551239	0.544673	SULT1C4	1
GO:1902369	GO:1902369	negative regulation of RNA catabolic process	1992-01-01	78/18800	0.318478	0.551239	0.544673	THRAP3	1
GO:0097485	GO:0097485	neuron projection guidance	1992-02-01	235/18800	0.319694	0.55274	0.546156	NTRK1/UNC5C	2
GO:0014068	GO:0014068	positive regulation of phosphatidylinositol 3-kinase signaling	1992-01-01	79/18800	0.321827	0.553403	0.546811	NTRK1	1
GO:0030301	GO:0030301	cholesterol transport	1992-01-01	79/18800	0.321827	0.553403	0.546811	ABCA13	1
GO:0048145	GO:0048145	regulation of fibroblast proliferation	1992-01-01	79/18800	0.321827	0.553403	0.546811	TP53	1
GO:0048708	GO:0048708	astrocyte differentiation	1992-01-01	79/18800	0.321827	0.553403	0.546811	GFAP	1
GO:0070828	GO:0070828	heterochromatin organization	1992-01-01	79/18800	0.321827	0.553403	0.546811	TASOR	1
GO:0046395	GO:0046395	carboxylic acid catabolic process	1992-02-01	238/18800	0.325086	0.554911	0.548302	ETFBKMT/GSTZ1	2
GO:0098657	GO:0098657	import into cell	1992-02-01	238/18800	0.325086	0.554911	0.548302	GFAP/KCNJ10	2
GO:0001570	GO:0001570	vasculogenesis	1992-01-01	80/18800	0.32516	0.554911	0.548302	QKI	1
GO:0001895	GO:0001895	retina homeostasis	1992-01-01	80/18800	0.32516	0.554911	0.548302	RPE65	1
GO:0006023	GO:0006023	aminoglycan biosynthetic process	1992-01-01	80/18800	0.32516	0.554911	0.548302	HS3ST3A1	1
GO:0006367	GO:0006367	transcription initiation at RNA polymerase II promoter	1992-01-01	80/18800	0.32516	0.554911	0.548302	TP53	1
GO:0045814	GO:0045814	negative regulation of gene expression, epigenetic	1992-01-01	80/18800	0.32516	0.554911	0.548302	TASOR	1
GO:0032984	GO:0032984	protein-containing complex disassembly	1992-02-01	239/18800	0.32688	0.555775	0.549155	LIX1/ADD3	2
GO:0010660	GO:0010660	regulation of muscle cell apoptotic process	1992-01-01	81/18800	0.328476	0.555775	0.549155	TP53	1
GO:0030512	GO:0030512	negative regulation of transforming growth factor beta receptor signaling pathway	1992-01-01	81/18800	0.328476	0.555775	0.549155	TP53	1
GO:0032272	GO:0032272	negative regulation of protein polymerization	1992-01-01	81/18800	0.328476	0.555775	0.549155	ADD3	1
GO:0044773	GO:0044773	mitotic DNA damage checkpoint signaling	1992-01-01	81/18800	0.328476	0.555775	0.549155	TP53	1
GO:0045445	GO:0045445	myoblast differentiation	1992-01-01	81/18800	0.328476	0.555775	0.549155	MBNL3	1
GO:0048144	GO:0048144	fibroblast proliferation	1992-01-01	81/18800	0.328476	0.555775	0.549155	TP53	1
GO:0055013	GO:0055013	cardiac muscle cell development	1992-01-01	81/18800	0.328476	0.555775	0.549155	PI16	1
GO:0009205	GO:0009205	purine ribonucleoside triphosphate metabolic process	1992-01-01	82/18800	0.331777	0.559564	0.552899	LDHC	1
GO:0043242	GO:0043242	negative regulation of protein-containing complex disassembly	1992-01-01	82/18800	0.331777	0.559564	0.552899	ADD3	1
GO:0043367	GO:0043367	CD4-positive, alpha-beta T cell differentiation	1992-01-01	82/18800	0.331777	0.559564	0.552899	SLAMF6	1
GO:0016054	GO:0016054	organic acid catabolic process	1992-02-01	242/18800	0.332257	0.559777	0.55311	ETFBKMT/GSTZ1	2
GO:0006813	GO:0006813	potassium ion transport	1992-02-01	243/18800	0.334047	0.560917	0.554236	KCNJ10/KCNMB3	2
GO:1901617	GO:1901617	organic hydroxy compound biosynthetic process	1992-02-01	243/18800	0.334047	0.560917	0.554236	CYB5R2/LDHC	2
GO:0019935	GO:0019935	cyclic-nucleotide-mediated signaling	1992-01-01	83/18800	0.335061	0.560917	0.554236	PDE11A	1
GO:0032413	GO:0032413	negative regulation of ion transmembrane transporter activity	1992-01-01	83/18800	0.335061	0.560917	0.554236	GNB5	1
GO:0033273	GO:0033273	response to vitamin	1992-01-01	83/18800	0.335061	0.560917	0.554236	ITGA2	1
GO:0048678	GO:0048678	response to axon injury	1992-01-01	83/18800	0.335061	0.560917	0.554236	NTRK1	1
GO:0070085	GO:0070085	glycosylation	1992-02-01	244/18800	0.335836	0.561619	0.55493	GALNT4/TMTC2	2
GO:0001523	GO:0001523	retinoid metabolic process	1992-01-01	84/18800	0.338329	0.562899	0.556194	RPE65	1
GO:0010921	GO:0010921	regulation of phosphatase activity	1992-01-01	84/18800	0.338329	0.562899	0.556194	ITGA2	1
GO:0061053	GO:0061053	somite development	1992-01-01	84/18800	0.338329	0.562899	0.556194	TP53	1
GO:0001503	GO:0001503	ossification	1992-03-01	420/18800	0.338474	0.562899	0.556194	SP7/TNC/MIR665	3
GO:0098656	GO:0098656	anion transmembrane transport	1992-02-01	247/18800	0.341193	0.562899	0.556194	GFAP/KCNJ10	2
GO:0001910	GO:0001910	regulation of leukocyte mediated cytotoxicity	1992-01-01	85/18800	0.341582	0.562899	0.556194	SLAMF6	1
GO:0006405	GO:0006405	RNA export from nucleus	1992-01-01	85/18800	0.341582	0.562899	0.556194	DDX19B	1
GO:0009142	GO:0009142	nucleoside triphosphate biosynthetic process	1992-01-01	85/18800	0.341582	0.562899	0.556194	LDHC	1
GO:0010507	GO:0010507	negative regulation of autophagy	1992-01-01	85/18800	0.341582	0.562899	0.556194	TP53	1
GO:0010657	GO:0010657	muscle cell apoptotic process	1992-01-01	85/18800	0.341582	0.562899	0.556194	TP53	1
GO:0044774	GO:0044774	mitotic DNA integrity checkpoint signaling	1992-01-01	85/18800	0.341582	0.562899	0.556194	TP53	1
GO:0050886	GO:0050886	endocrine process	1992-01-01	85/18800	0.341582	0.562899	0.556194	CMA1	1
GO:2000106	GO:2000106	regulation of leukocyte apoptotic process	1992-01-01	85/18800	0.341582	0.562899	0.556194	TP53	1
GO:2000177	GO:2000177	regulation of neural precursor cell proliferation	1992-01-01	85/18800	0.341582	0.562899	0.556194	TP53	1
GO:0015850	GO:0015850	organic hydroxy compound transport	1992-02-01	248/18800	0.342976	0.564585	0.55786	ABCA13/SLCO1B1	2
GO:0006816	GO:0006816	calcium ion transport	1992-03-01	424/18800	0.343841	0.564585	0.55786	CCL2/GNB5/EPPIN	3
GO:0002312	GO:0002312	B cell activation involved in immune response	1992-01-01	86/18800	0.344819	0.564585	0.55786	GAPT	1
GO:0034103	GO:0034103	regulation of tissue remodeling	1992-01-01	86/18800	0.344819	0.564585	0.55786	TP53	1
GO:1904705	GO:1904705	regulation of vascular associated smooth muscle cell proliferation	1992-01-01	86/18800	0.344819	0.564585	0.55786	MIR665	1
GO:0009144	GO:0009144	purine nucleoside triphosphate metabolic process	1992-01-01	87/18800	0.34804	0.564585	0.55786	LDHC	1
GO:0010232	GO:0010232	vascular transport	1992-01-01	87/18800	0.34804	0.564585	0.55786	SLC44A1	1
GO:0016101	GO:0016101	diterpenoid metabolic process	1992-01-01	87/18800	0.34804	0.564585	0.55786	RPE65	1
GO:0035082	GO:0035082	axoneme assembly	1992-01-01	87/18800	0.34804	0.564585	0.55786	HOATZ	1
GO:0045069	GO:0045069	regulation of viral genome replication	1992-01-01	87/18800	0.34804	0.564585	0.55786	TASOR	1
GO:0055006	GO:0055006	cardiac cell development	1992-01-01	87/18800	0.34804	0.564585	0.55786	PI16	1
GO:0055017	GO:0055017	cardiac muscle tissue growth	1992-01-01	87/18800	0.34804	0.564585	0.55786	PI16	1
GO:0150104	GO:0150104	transport across blood-brain barrier	1992-01-01	87/18800	0.34804	0.564585	0.55786	SLC44A1	1
GO:1901216	GO:1901216	positive regulation of neuron death	1992-01-01	87/18800	0.34804	0.564585	0.55786	TP53	1
GO:1990874	GO:1990874	vascular associated smooth muscle cell proliferation	1992-01-01	87/18800	0.34804	0.564585	0.55786	MIR665	1
GO:0010951	GO:0010951	negative regulation of endopeptidase activity	1992-02-01	251/18800	0.348315	0.564585	0.55786	SPINK14/EPPIN	2
GO:0000422	GO:0000422	autophagy of mitochondrion	1992-01-01	88/18800	0.351245	0.56474	0.558014	TP53	1
GO:0034644	GO:0034644	cellular response to UV	1992-01-01	88/18800	0.351245	0.56474	0.558014	TP53	1
GO:0045104	GO:0045104	intermediate filament cytoskeleton organization	1992-01-01	88/18800	0.351245	0.56474	0.558014	GFAP	1
GO:0051262	GO:0051262	protein tetramerization	1992-01-01	88/18800	0.351245	0.56474	0.558014	TP53	1
GO:0061726	GO:0061726	mitochondrion disassembly	1992-01-01	88/18800	0.351245	0.56474	0.558014	TP53	1
GO:1901879	GO:1901879	regulation of protein depolymerization	1992-01-01	88/18800	0.351245	0.56474	0.558014	ADD3	1
GO:0007409	GO:0007409	axonogenesis	1992-03-01	430/18800	0.351888	0.56474	0.558014	NTRK1/S100B/UNC5C	3
GO:0010975	GO:0010975	regulation of neuron projection development	1992-03-01	431/18800	0.353228	0.56474	0.558014	NTRK1/GFAP/ITGA6	3
GO:0048732	GO:0048732	gland development	1992-03-01	431/18800	0.353228	0.56474	0.558014	TNC/ITGA2/GSX1	3
GO:0072594	GO:0072594	establishment of protein localization to organelle	1992-03-01	431/18800	0.353228	0.56474	0.558014	LEPROT/TP53/C11orf65	3
GO:0001776	GO:0001776	leukocyte homeostasis	1992-01-01	89/18800	0.354435	0.56474	0.558014	GAPT	1
GO:0009199	GO:0009199	ribonucleoside triphosphate metabolic process	1992-01-01	89/18800	0.354435	0.56474	0.558014	LDHC	1
GO:0045103	GO:0045103	intermediate filament-based process	1992-01-01	89/18800	0.354435	0.56474	0.558014	GFAP	1
GO:0070098	GO:0070098	chemokine-mediated signaling pathway	1992-01-01	89/18800	0.354435	0.56474	0.558014	CCL2	1
GO:1903578	GO:1903578	regulation of ATP metabolic process	1992-01-01	89/18800	0.354435	0.56474	0.558014	TP53	1
GO:2001252	GO:2001252	positive regulation of chromosome organization	1992-01-01	89/18800	0.354435	0.56474	0.558014	TASOR	1
GO:0009165	GO:0009165	nucleotide biosynthetic process	1992-02-01	255/18800	0.355413	0.56474	0.558014	ELOVL1/LDHC	2
GO:0044843	GO:0044843	cell cycle G1/S phase transition	1992-02-01	255/18800	0.355413	0.56474	0.558014	CCL2/TP53	2
GO:1901988	GO:1901988	negative regulation of cell cycle phase transition	1992-02-01	255/18800	0.355413	0.56474	0.558014	CCL2/TP53	2
GO:0048608	GO:0048608	reproductive structure development	1992-03-01	433/18800	0.355908	0.56474	0.558014	NTRK1/RXFP2/TNC	3
GO:1903131	GO:1903131	mononuclear cell differentiation	1992-03-01	433/18800	0.355908	0.56474	0.558014	NTRK1/SLAMF6/TP53	3
GO:0071216	GO:0071216	cellular response to biotic stimulus	1992-02-01	256/18800	0.357183	0.565737	0.558999	CCL2/TP53	2
GO:0030901	GO:0030901	midbrain development	1992-01-01	90/18800	0.357609	0.565737	0.558999	CMA1	1
GO:1901657	GO:1901657	glycosyl compound metabolic process	1992-01-01	90/18800	0.357609	0.565737	0.558999	SULT1C4	1
GO:1901293	GO:1901293	nucleoside phosphate biosynthetic process	1992-02-01	257/18800	0.358952	0.567295	0.560538	ELOVL1/LDHC	2
GO:0061458	GO:0061458	reproductive system development	1992-03-01	436/18800	0.359925	0.56733	0.560573	NTRK1/RXFP2/TNC	3
GO:0042147	GO:0042147	retrograde transport, endosome to Golgi	1992-01-01	91/18800	0.360767	0.56733	0.560573	HEATR5A	1
GO:0090398	GO:0090398	cellular senescence	1992-01-01	91/18800	0.360767	0.56733	0.560573	TP53	1
GO:1901019	GO:1901019	regulation of calcium ion transmembrane transporter activity	1992-01-01	91/18800	0.360767	0.56733	0.560573	GNB5	1
GO:1903351	GO:1903351	cellular response to dopamine	1992-01-01	91/18800	0.360767	0.56733	0.560573	GNB5	1
GO:0019217	GO:0019217	regulation of fatty acid metabolic process	1992-01-01	92/18800	0.363911	0.570007	0.563218	ETFBKMT	1
GO:0022404	GO:0022404	molting cycle process	1992-01-01	92/18800	0.363911	0.570007	0.563218	LRIG1	1
GO:0022405	GO:0022405	hair cycle process	1992-01-01	92/18800	0.363911	0.570007	0.563218	LRIG1	1
GO:1903350	GO:1903350	response to dopamine	1992-01-01	92/18800	0.363911	0.570007	0.563218	GNB5	1
GO:0051960	GO:0051960	regulation of nervous system development	1992-03-01	440/18800	0.365276	0.571579	0.564771	NTRK1/GFAP/TP53	3
GO:0006637	GO:0006637	acyl-CoA metabolic process	1992-01-01	93/18800	0.367039	0.571856	0.565045	ELOVL1	1
GO:0034109	GO:0034109	homotypic cell-cell adhesion	1992-01-01	93/18800	0.367039	0.571856	0.565045	TJP2	1
GO:0034502	GO:0034502	protein localization to chromosome	1992-01-01	93/18800	0.367039	0.571856	0.565045	TASOR	1
GO:0035383	GO:0035383	thioester metabolic process	1992-01-01	93/18800	0.367039	0.571856	0.565045	ELOVL1	1
GO:0003018	GO:0003018	vascular process in circulatory system	1992-02-01	263/18800	0.369527	0.571856	0.565045	SLC44A1/TJP2	2
GO:0030217	GO:0030217	T cell differentiation	1992-02-01	263/18800	0.369527	0.571856	0.565045	SLAMF6/TP53	2
GO:0009798	GO:0009798	axis specification	1992-01-01	94/18800	0.370152	0.571856	0.565045	TASOR	1
GO:0015918	GO:0015918	sterol transport	1992-01-01	94/18800	0.370152	0.571856	0.565045	ABCA13	1
GO:0048709	GO:0048709	oligodendrocyte differentiation	1992-01-01	94/18800	0.370152	0.571856	0.565045	KCNJ10	1
GO:1901606	GO:1901606	alpha-amino acid catabolic process	1992-01-01	94/18800	0.370152	0.571856	0.565045	GSTZ1	1
GO:1903312	GO:1903312	negative regulation of mRNA metabolic process	1992-01-01	94/18800	0.370152	0.571856	0.565045	THRAP3	1
GO:1904035	GO:1904035	regulation of epithelial cell apoptotic process	1992-01-01	94/18800	0.370152	0.571856	0.565045	CCL2	1
GO:1905954	GO:1905954	positive regulation of lipid localization	1992-01-01	94/18800	0.370152	0.571856	0.565045	ABCA13	1
GO:0003073	GO:0003073	regulation of systemic arterial blood pressure	1992-01-01	95/18800	0.373249	0.57446	0.567618	CMA1	1
GO:0043502	GO:0043502	regulation of muscle adaptation	1992-01-01	95/18800	0.373249	0.57446	0.567618	PI16	1
GO:0048661	GO:0048661	positive regulation of smooth muscle cell proliferation	1992-01-01	95/18800	0.373249	0.57446	0.567618	ITGA2	1
GO:0045785	GO:0045785	positive regulation of cell adhesion	1992-03-01	446/18800	0.37329	0.57446	0.567618	CCL2/CCDC80/ITGA2	3
GO:0090596	GO:0090596	sensory organ morphogenesis	1992-02-01	266/18800	0.37479	0.575781	0.568923	RPE65/LRIG1	2
GO:0003300	GO:0003300	cardiac muscle hypertrophy	1992-01-01	96/18800	0.376332	0.575781	0.568923	PI16	1
GO:0046330	GO:0046330	positive regulation of JNK cascade	1992-01-01	96/18800	0.376332	0.575781	0.568923	EDA2R	1
GO:0051153	GO:0051153	regulation of striated muscle cell differentiation	1992-01-01	96/18800	0.376332	0.575781	0.568923	PI16	1
GO:0060419	GO:0060419	heart growth	1992-01-01	96/18800	0.376332	0.575781	0.568923	PI16	1
GO:1902414	GO:1902414	protein localization to cell junction	1992-01-01	96/18800	0.376332	0.575781	0.568923	TJP2	1
GO:1990868	GO:1990868	response to chemokine	1992-01-01	97/18800	0.3794	0.578795	0.571901	CCL2	1
GO:1990869	GO:1990869	cellular response to chemokine	1992-01-01	97/18800	0.3794	0.578795	0.571901	CCL2	1
GO:2001237	GO:2001237	negative regulation of extrinsic apoptotic signaling pathway	1992-01-01	97/18800	0.3794	0.578795	0.571901	ITGA6	1
GO:0016055	GO:0016055	Wnt signaling pathway	1992-03-01	452/18800	0.381287	0.578986	0.57209	JRK/DAPK3/MIR665	3
GO:0051962	GO:0051962	positive regulation of nervous system development	1992-02-01	270/18800	0.381781	0.578986	0.57209	NTRK1/GFAP	2
GO:0006721	GO:0006721	terpenoid metabolic process	1992-01-01	98/18800	0.382453	0.578986	0.57209	RPE65	1
GO:0016575	GO:0016575	histone deacetylation	1992-01-01	98/18800	0.382453	0.578986	0.57209	TP53	1
GO:0021549	GO:0021549	cerebellum development	1992-01-01	98/18800	0.382453	0.578986	0.57209	TP53	1
GO:0044728	GO:0044728	DNA methylation or demethylation	1992-01-01	98/18800	0.382453	0.578986	0.57209	ZFP57	1
GO:0060291	GO:0060291	long-term synaptic potentiation	1992-01-01	98/18800	0.382453	0.578986	0.57209	GFAP	1
GO:1904063	GO:1904063	negative regulation of cation transmembrane transport	1992-01-01	98/18800	0.382453	0.578986	0.57209	GNB5	1
GO:0198738	GO:0198738	cell-cell signaling by wnt	1992-03-01	454/18800	0.383948	0.580694	0.573778	JRK/DAPK3/MIR665	3
GO:0001894	GO:0001894	tissue homeostasis	1992-02-01	272/18800	0.385264	0.580806	0.573888	RPE65/TJP2	2
GO:0014897	GO:0014897	striated muscle hypertrophy	1992-01-01	99/18800	0.38549	0.580806	0.573888	PI16	1
GO:0021510	GO:0021510	spinal cord development	1992-01-01	99/18800	0.38549	0.580806	0.573888	GSX1	1
GO:0051588	GO:0051588	regulation of neurotransmitter transport	1992-01-01	99/18800	0.38549	0.580806	0.573888	GFAP	1
GO:0052547	GO:0052547	regulation of peptidase activity	1992-03-01	456/18800	0.386607	0.581422	0.574497	PI16/SPINK14/EPPIN	3
GO:0043270	GO:0043270	positive regulation of ion transport	1992-02-01	273/18800	0.387002	0.581422	0.574497	CCL2/PIRT	2
GO:0046034	GO:0046034	ATP metabolic process	1992-02-01	273/18800	0.387002	0.581422	0.574497	TP53/LDHC	2
GO:0014013	GO:0014013	regulation of gliogenesis	1992-01-01	100/18800	0.388514	0.581484	0.574558	GFAP	1
GO:0031341	GO:0031341	regulation of cell killing	1992-01-01	100/18800	0.388514	0.581484	0.574558	SLAMF6	1
GO:0042100	GO:0042100	B cell proliferation	1992-01-01	100/18800	0.388514	0.581484	0.574558	GAPT	1
GO:0098869	GO:0098869	cellular oxidant detoxification	1992-01-01	100/18800	0.388514	0.581484	0.574558	GSTZ1	1
GO:0008630	GO:0008630	intrinsic apoptotic signaling pathway in response to DNA damage	1992-01-01	101/18800	0.391522	0.583777	0.576824	TP53	1
GO:0014896	GO:0014896	muscle hypertrophy	1992-01-01	101/18800	0.391522	0.583777	0.576824	PI16	1
GO:0032963	GO:0032963	collagen metabolic process	1992-01-01	101/18800	0.391522	0.583777	0.576824	ITGA2	1
GO:0046620	GO:0046620	regulation of organ growth	1992-01-01	101/18800	0.391522	0.583777	0.576824	PI16	1
GO:0009062	GO:0009062	fatty acid catabolic process	1992-01-01	102/18800	0.394516	0.587134	0.580141	ETFBKMT	1
GO:0035710	GO:0035710	CD4-positive, alpha-beta T cell activation	1992-01-01	102/18800	0.394516	0.587134	0.580141	SLAMF6	1
GO:0007389	GO:0007389	pattern specification process	1992-03-01	463/18800	0.395892	0.587149	0.580156	TASOR/TP53/MEIS3	3
GO:0051051	GO:0051051	negative regulation of transport	1992-03-01	464/18800	0.397216	0.587149	0.580156	GNB5/C11orf65/EPPIN	3
GO:0009135	GO:0009135	purine nucleoside diphosphate metabolic process	1992-01-01	103/18800	0.397495	0.587149	0.580156	TJP2	1
GO:0009179	GO:0009179	purine ribonucleoside diphosphate metabolic process	1992-01-01	103/18800	0.397495	0.587149	0.580156	TJP2	1
GO:0031058	GO:0031058	positive regulation of histone modification	1992-01-01	103/18800	0.397495	0.587149	0.580156	TP53	1
GO:0042472	GO:0042472	inner ear morphogenesis	1992-01-01	103/18800	0.397495	0.587149	0.580156	LRIG1	1
GO:0051963	GO:0051963	regulation of synapse assembly	1992-01-01	103/18800	0.397495	0.587149	0.580156	NTRK1	1
GO:1901796	GO:1901796	regulation of signal transduction by p53 class mediator	1992-01-01	103/18800	0.397495	0.587149	0.580156	TP53	1
GO:0019439	GO:0019439	aromatic compound catabolic process	1992-03-01	466/18800	0.399861	0.588197	0.581192	SLCO1B1/GSTZ1/THRAP3	3
GO:0006892	GO:0006892	post-Golgi vesicle-mediated transport	1992-01-01	104/18800	0.400459	0.588197	0.581192	SORCS1	1
GO:0007200	GO:0007200	phospholipase C-activating G protein-coupled receptor signaling pathway	1992-01-01	104/18800	0.400459	0.588197	0.581192	LTB4R	1
GO:0022600	GO:0022600	digestive system process	1992-01-01	104/18800	0.400459	0.588197	0.581192	TJP2	1
GO:0034766	GO:0034766	negative regulation of ion transmembrane transport	1992-01-01	104/18800	0.400459	0.588197	0.581192	GNB5	1
GO:0007548	GO:0007548	sex differentiation	1992-02-01	281/18800	0.400833	0.588197	0.581192	NTRK1/RXFP2	2
GO:0051146	GO:0051146	striated muscle cell differentiation	1992-02-01	281/18800	0.400833	0.588197	0.581192	PI16/FLNC	2
GO:0006576	GO:0006576	cellular biogenic amine metabolic process	1992-01-01	105/18800	0.40341	0.588197	0.581192	SLC44A1	1
GO:0006672	GO:0006672	ceramide metabolic process	1992-01-01	105/18800	0.40341	0.588197	0.581192	ELOVL1	1
GO:0045833	GO:0045833	negative regulation of lipid metabolic process	1992-01-01	105/18800	0.40341	0.588197	0.581192	ETFBKMT	1
GO:0046425	GO:0046425	regulation of receptor signaling pathway via JAK-STAT	1992-01-01	105/18800	0.40341	0.588197	0.581192	LEPROT	1
GO:0071868	GO:0071868	cellular response to monoamine stimulus	1992-01-01	105/18800	0.40341	0.588197	0.581192	GNB5	1
GO:0071870	GO:0071870	cellular response to catecholamine stimulus	1992-01-01	105/18800	0.40341	0.588197	0.581192	GNB5	1
GO:1901890	GO:1901890	positive regulation of cell junction assembly	1992-01-01	105/18800	0.40341	0.588197	0.581192	NTRK1	1
GO:0003279	GO:0003279	cardiac septum development	1992-01-01	106/18800	0.406346	0.58922	0.582202	TP53	1
GO:0006090	GO:0006090	pyruvate metabolic process	1992-01-01	106/18800	0.406346	0.58922	0.582202	LDHC	1
GO:0019395	GO:0019395	fatty acid oxidation	1992-01-01	106/18800	0.406346	0.58922	0.582202	ETFBKMT	1
GO:0030593	GO:0030593	neutrophil chemotaxis	1992-01-01	106/18800	0.406346	0.58922	0.582202	CCL2	1
GO:0032410	GO:0032410	negative regulation of transporter activity	1992-01-01	106/18800	0.406346	0.58922	0.582202	GNB5	1
GO:0051341	GO:0051341	regulation of oxidoreductase activity	1992-01-01	106/18800	0.406346	0.58922	0.582202	ETFBKMT	1
GO:0008637	GO:0008637	apoptotic mitochondrial changes	1992-01-01	107/18800	0.409267	0.591487	0.584442	TP53	1
GO:0022037	GO:0022037	metencephalon development	1992-01-01	107/18800	0.409267	0.591487	0.584442	TP53	1
GO:0001666	GO:0001666	response to hypoxia	1992-02-01	286/18800	0.409405	0.591487	0.584442	ITGA2/TP53	2
GO:0044403	GO:0044403	biological process involved in symbiotic interaction	1992-02-01	286/18800	0.409405	0.591487	0.584442	ITGA2/TRIM59	2
GO:0021761	GO:0021761	limbic system development	1992-01-01	108/18800	0.412175	0.593321	0.586255	GSX1	1
GO:0071867	GO:0071867	response to monoamine	1992-01-01	108/18800	0.412175	0.593321	0.586255	GNB5	1
GO:0071869	GO:0071869	response to catecholamine	1992-01-01	108/18800	0.412175	0.593321	0.586255	GNB5	1
GO:1902749	GO:1902749	regulation of cell cycle G2/M phase transition	1992-01-01	108/18800	0.412175	0.593321	0.586255	TP53	1
GO:0031349	GO:0031349	positive regulation of defense response	1992-02-01	289/18800	0.41452	0.59586	0.588763	SLAMF6/ITGA2	2
GO:0006766	GO:0006766	vitamin metabolic process	1992-01-01	109/18800	0.415068	0.59586	0.588763	RPE65	1
GO:0071887	GO:0071887	leukocyte apoptotic process	1992-01-01	109/18800	0.415068	0.59586	0.588763	TP53	1
GO:0007346	GO:0007346	regulation of mitotic cell cycle	1992-03-01	478/18800	0.415667	0.596179	0.589078	CCL2/TP53/DAPK3	3
GO:0061564	GO:0061564	axon development	1992-03-01	479/18800	0.416979	0.597519	0.590402	NTRK1/S100B/UNC5C	3
GO:0030148	GO:0030148	sphingolipid biosynthetic process	1992-01-01	110/18800	0.417947	0.598364	0.591237	ELOVL1	1
GO:0006821	GO:0006821	chloride transport	1992-01-01	111/18800	0.420812	0.598673	0.591543	CLCA2	1
GO:0007088	GO:0007088	regulation of mitotic nuclear division	1992-01-01	111/18800	0.420812	0.598673	0.591543	DAPK3	1
GO:0009141	GO:0009141	nucleoside triphosphate metabolic process	1992-01-01	111/18800	0.420812	0.598673	0.591543	LDHC	1
GO:0014066	GO:0014066	regulation of phosphatidylinositol 3-kinase signaling	1992-01-01	111/18800	0.420812	0.598673	0.591543	NTRK1	1
GO:0046632	GO:0046632	alpha-beta T cell differentiation	1992-01-01	111/18800	0.420812	0.598673	0.591543	SLAMF6	1
GO:0048640	GO:0048640	negative regulation of developmental growth	1992-01-01	111/18800	0.420812	0.598673	0.591543	PI16	1
GO:0071347	GO:0071347	cellular response to interleukin-1	1992-01-01	111/18800	0.420812	0.598673	0.591543	CCL2	1
GO:0140014	GO:0140014	mitotic nuclear division	1992-02-01	293/18800	0.421306	0.598838	0.591705	STAG2/DAPK3	2
GO:0071375	GO:0071375	cellular response to peptide hormone stimulus	1992-02-01	294/18800	0.422997	0.599495	0.592355	RPE65/LEPROT	2
GO:0009063	GO:0009063	cellular amino acid catabolic process	1992-01-01	112/18800	0.423663	0.599495	0.592355	GSTZ1	1
GO:0009185	GO:0009185	ribonucleoside diphosphate metabolic process	1992-01-01	112/18800	0.423663	0.599495	0.592355	TJP2	1
GO:0010927	GO:0010927	cellular component assembly involved in morphogenesis	1992-01-01	112/18800	0.423663	0.599495	0.592355	FLNC	1
GO:0034440	GO:0034440	lipid oxidation	1992-01-01	112/18800	0.423663	0.599495	0.592355	ETFBKMT	1
GO:0019221	GO:0019221	cytokine-mediated signaling pathway	1992-03-01	486/18800	0.426135	0.601894	0.594726	CCL2/EDA2R/TP53	3
GO:0046651	GO:0046651	lymphocyte proliferation	1992-02-01	296/18800	0.42637	0.601894	0.594726	GAPT/TP53	2
GO:0044344	GO:0044344	cellular response to fibroblast growth factor stimulus	1992-01-01	113/18800	0.4265	0.601894	0.594726	CCL2	1
GO:0042303	GO:0042303	molting cycle	1992-01-01	114/18800	0.429324	0.602803	0.595624	LRIG1	1
GO:0042633	GO:0042633	hair cycle	1992-01-01	114/18800	0.429324	0.602803	0.595624	LRIG1	1
GO:0090630	GO:0090630	activation of GTPase activity	1992-01-01	114/18800	0.429324	0.602803	0.595624	TBC1D1	1
GO:0036293	GO:0036293	response to decreased oxygen levels	1992-02-01	299/18800	0.431412	0.602803	0.595624	ITGA2/TP53	2
GO:0000077	GO:0000077	DNA damage checkpoint signaling	1992-01-01	115/18800	0.432134	0.602803	0.595624	TP53	1
GO:0030518	GO:0030518	intracellular steroid hormone receptor signaling pathway	1992-01-01	115/18800	0.432134	0.602803	0.595624	ESR2	1
GO:0033559	GO:0033559	unsaturated fatty acid metabolic process	1992-01-01	115/18800	0.432134	0.602803	0.595624	ELOVL1	1
GO:1990748	GO:1990748	cellular detoxification	1992-01-01	115/18800	0.432134	0.602803	0.595624	GSTZ1	1
GO:0043410	GO:0043410	positive regulation of MAPK cascade	1992-03-01	491/18800	0.432646	0.602803	0.595624	NTRK1/CCL2/EDA2R	3
GO:1901652	GO:1901652	response to peptide	1992-03-01	491/18800	0.432646	0.602803	0.595624	RPE65/LEPROT/TP53	3
GO:0032943	GO:0032943	mononuclear cell proliferation	1992-02-01	300/18800	0.433087	0.602803	0.595624	GAPT/TP53	2
GO:0010948	GO:0010948	negative regulation of cell cycle process	1992-02-01	301/18800	0.43476	0.602803	0.595624	CCL2/TP53	2
GO:0044106	GO:0044106	cellular amine metabolic process	1992-01-01	116/18800	0.43493	0.602803	0.595624	SLC44A1	1
GO:0071675	GO:0071675	regulation of mononuclear cell migration	1992-01-01	116/18800	0.43493	0.602803	0.595624	CCL2	1
GO:1904892	GO:1904892	regulation of receptor signaling pathway via STAT	1992-01-01	116/18800	0.43493	0.602803	0.595624	LEPROT	1
GO:0048285	GO:0048285	organelle fission	1992-03-01	493/18800	0.435243	0.602803	0.595624	STAG2/C11orf65/DAPK3	3
GO:0044089	GO:0044089	positive regulation of cellular component biogenesis	1992-03-01	494/18800	0.43654	0.602803	0.595624	NTRK1/TASOR/TP53	3
GO:1901361	GO:1901361	organic cyclic compound catabolic process	1992-03-01	494/18800	0.43654	0.602803	0.595624	SLCO1B1/GSTZ1/THRAP3	3
GO:0002708	GO:0002708	positive regulation of lymphocyte mediated immunity	1992-01-01	117/18800	0.437712	0.602803	0.595624	SLAMF6	1
GO:0006720	GO:0006720	isoprenoid metabolic process	1992-01-01	117/18800	0.437712	0.602803	0.595624	RPE65	1
GO:0007006	GO:0007006	mitochondrial membrane organization	1992-01-01	117/18800	0.437712	0.602803	0.595624	TP53	1
GO:0015718	GO:0015718	monocarboxylic acid transport	1992-01-01	117/18800	0.437712	0.602803	0.595624	SLCO1B1	1
GO:0032609	GO:0032609	interferon-gamma production	1992-01-01	117/18800	0.437712	0.602803	0.595624	SLAMF6	1
GO:0032649	GO:0032649	regulation of interferon-gamma production	1992-01-01	117/18800	0.437712	0.602803	0.595624	SLAMF6	1
GO:0045446	GO:0045446	endothelial cell differentiation	1992-01-01	117/18800	0.437712	0.602803	0.595624	TJP2	1
GO:0010817	GO:0010817	regulation of hormone levels	1992-03-01	496/18800	0.439131	0.602803	0.595624	RPE65/CMA1/SLCO1B1	3
GO:0001578	GO:0001578	microtubule bundle formation	1992-01-01	118/18800	0.440481	0.602803	0.595624	HOATZ	1
GO:0006476	GO:0006476	protein deacetylation	1992-01-01	118/18800	0.440481	0.602803	0.595624	TP53	1
GO:0008286	GO:0008286	insulin receptor signaling pathway	1992-01-01	118/18800	0.440481	0.602803	0.595624	RPE65	1
GO:0032368	GO:0032368	regulation of lipid transport	1992-01-01	118/18800	0.440481	0.602803	0.595624	ABCA13	1
GO:0043500	GO:0043500	muscle adaptation	1992-01-01	118/18800	0.440481	0.602803	0.595624	PI16	1
GO:0051261	GO:0051261	protein depolymerization	1992-01-01	118/18800	0.440481	0.602803	0.595624	ADD3	1
GO:0098659	GO:0098659	inorganic cation import across plasma membrane	1992-01-01	118/18800	0.440481	0.602803	0.595624	KCNJ10	1
GO:0099587	GO:0099587	inorganic ion import across plasma membrane	1992-01-01	118/18800	0.440481	0.602803	0.595624	KCNJ10	1
GO:1904019	GO:1904019	epithelial cell apoptotic process	1992-01-01	118/18800	0.440481	0.602803	0.595624	CCL2	1
GO:0022604	GO:0022604	regulation of cell morphogenesis	1992-02-01	305/18800	0.441425	0.602923	0.595742	CCL2/DAPK3	2
GO:0016236	GO:0016236	macroautophagy	1992-02-01	306/18800	0.443085	0.602923	0.595742	LIX1/TP53	2
GO:0006304	GO:0006304	DNA modification	1992-01-01	119/18800	0.443236	0.602923	0.595742	ZFP57	1
GO:0051928	GO:0051928	positive regulation of calcium ion transport	1992-01-01	119/18800	0.443236	0.602923	0.595742	CCL2	1
GO:0071774	GO:0071774	response to fibroblast growth factor	1992-01-01	119/18800	0.443236	0.602923	0.595742	CCL2	1
GO:0072676	GO:0072676	lymphocyte migration	1992-01-01	119/18800	0.443236	0.602923	0.595742	CCL2	1
GO:2000278	GO:2000278	regulation of DNA biosynthetic process	1992-01-01	119/18800	0.443236	0.602923	0.595742	TP53	1
GO:0006413	GO:0006413	translational initiation	1992-01-01	120/18800	0.445978	0.604646	0.597444	EIF3C	1
GO:0030203	GO:0030203	glycosaminoglycan metabolic process	1992-01-01	120/18800	0.445978	0.604646	0.597444	HS3ST3A1	1
GO:0006913	GO:0006913	nucleocytoplasmic transport	1992-02-01	308/18800	0.446397	0.604646	0.597444	TP53/DDX19B	2
GO:0051169	GO:0051169	nuclear transport	1992-02-01	308/18800	0.446397	0.604646	0.597444	TP53/DDX19B	2
GO:0071496	GO:0071496	cellular response to external stimulus	1992-02-01	309/18800	0.448048	0.604646	0.597444	ITGA2/TP53	2
GO:0000956	GO:0000956	nuclear-transcribed mRNA catabolic process	1992-01-01	121/18800	0.448707	0.604646	0.597444	THRAP3	1
GO:0009308	GO:0009308	amine metabolic process	1992-01-01	121/18800	0.448707	0.604646	0.597444	SLC44A1	1
GO:0051101	GO:0051101	regulation of DNA binding	1992-01-01	121/18800	0.448707	0.604646	0.597444	ITGA2	1
GO:0051225	GO:0051225	spindle assembly	1992-01-01	121/18800	0.448707	0.604646	0.597444	STAG2	1
GO:0055007	GO:0055007	cardiac muscle cell differentiation	1992-01-01	121/18800	0.448707	0.604646	0.597444	PI16	1
GO:1903008	GO:1903008	organelle disassembly	1992-01-01	121/18800	0.448707	0.604646	0.597444	TP53	1
GO:0006909	GO:0006909	phagocytosis	1992-02-01	310/18800	0.449697	0.605465	0.598254	CCL2/ITGA2	2
GO:0070372	GO:0070372	regulation of ERK1 and ERK2 cascade	1992-02-01	311/18800	0.451344	0.605725	0.598511	NTRK1/CCL2	2
GO:0007613	GO:0007613	memory	1992-01-01	122/18800	0.451422	0.605725	0.598511	S100B	1
GO:0010811	GO:0010811	positive regulation of cell-substrate adhesion	1992-01-01	122/18800	0.451422	0.605725	0.598511	CCDC80	1
GO:0048593	GO:0048593	camera-type eye morphogenesis	1992-01-01	122/18800	0.451422	0.605725	0.598511	RPE65	1
GO:0001704	GO:0001704	formation of primary germ layer	1992-01-01	123/18800	0.454124	0.605754	0.598539	ITGA2	1
GO:0001952	GO:0001952	regulation of cell-matrix adhesion	1992-01-01	123/18800	0.454124	0.605754	0.598539	DAPK3	1
GO:0010906	GO:0010906	regulation of glucose metabolic process	1992-01-01	123/18800	0.454124	0.605754	0.598539	TP53	1
GO:0022612	GO:0022612	gland morphogenesis	1992-01-01	123/18800	0.454124	0.605754	0.598539	TNC	1
GO:0031570	GO:0031570	DNA integrity checkpoint signaling	1992-01-01	123/18800	0.454124	0.605754	0.598539	TP53	1
GO:0042471	GO:0042471	ear morphogenesis	1992-01-01	123/18800	0.454124	0.605754	0.598539	LRIG1	1
GO:0097237	GO:0097237	cellular response to toxic substance	1992-01-01	123/18800	0.454124	0.605754	0.598539	GSTZ1	1
GO:0002688	GO:0002688	regulation of leukocyte chemotaxis	1992-01-01	124/18800	0.456813	0.606274	0.599053	CCL2	1
GO:0007052	GO:0007052	mitotic spindle organization	1992-01-01	124/18800	0.456813	0.606274	0.599053	STAG2	1
GO:0018210	GO:0018210	peptidyl-threonine modification	1992-01-01	124/18800	0.456813	0.606274	0.599053	GALNT4	1
GO:0051224	GO:0051224	negative regulation of protein transport	1992-01-01	124/18800	0.456813	0.606274	0.599053	C11orf65	1
GO:0072329	GO:0072329	monocarboxylic acid catabolic process	1992-01-01	124/18800	0.456813	0.606274	0.599053	ETFBKMT	1
GO:1903313	GO:1903313	positive regulation of mRNA metabolic process	1992-01-01	124/18800	0.456813	0.606274	0.599053	THRAP3	1
GO:0043244	GO:0043244	regulation of protein-containing complex disassembly	1992-01-01	125/18800	0.459489	0.608863	0.601611	ADD3	1
GO:0009101	GO:0009101	glycoprotein biosynthetic process	1992-02-01	316/18800	0.459534	0.608863	0.601611	GALNT4/TMTC2	2
GO:0006605	GO:0006605	protein targeting	1992-02-01	317/18800	0.461164	0.610511	0.60324	LEPROT/C11orf65	2
GO:0003206	GO:0003206	cardiac chamber morphogenesis	1992-01-01	126/18800	0.462152	0.611308	0.604027	TP53	1
GO:0060249	GO:0060249	anatomical structure homeostasis	1992-02-01	319/18800	0.464415	0.613788	0.606477	RPE65/TJP2	2
GO:0006911	GO:0006911	phagocytosis, engulfment	1992-01-01	128/18800	0.467438	0.615498	0.608168	ITGA2	1
GO:0071621	GO:0071621	granulocyte chemotaxis	1992-01-01	128/18800	0.467438	0.615498	0.608168	CCL2	1
GO:1904950	GO:1904950	negative regulation of establishment of protein localization	1992-01-01	128/18800	0.467438	0.615498	0.608168	C11orf65	1
GO:1990266	GO:1990266	neutrophil migration	1992-01-01	128/18800	0.467438	0.615498	0.608168	CCL2	1
GO:1901990	GO:1901990	regulation of mitotic cell cycle phase transition	1992-02-01	321/18800	0.467654	0.615498	0.608168	CCL2/TP53	2
GO:0035601	GO:0035601	protein deacylation	1992-01-01	129/18800	0.470062	0.618153	0.610791	TP53	1
GO:0070482	GO:0070482	response to oxygen levels	1992-02-01	324/18800	0.472493	0.618502	0.611136	ITGA2/TP53	2
GO:0007093	GO:0007093	mitotic cell cycle checkpoint signaling	1992-01-01	130/18800	0.472674	0.618502	0.611136	TP53	1
GO:0009132	GO:0009132	nucleoside diphosphate metabolic process	1992-01-01	130/18800	0.472674	0.618502	0.611136	TJP2	1
GO:0017015	GO:0017015	regulation of transforming growth factor beta receptor signaling pathway	1992-01-01	130/18800	0.472674	0.618502	0.611136	TP53	1
GO:0030168	GO:0030168	platelet activation	1992-01-01	130/18800	0.472674	0.618502	0.611136	TREML1	1
GO:0035303	GO:0035303	regulation of dephosphorylation	1992-01-01	130/18800	0.472674	0.618502	0.611136	ITGA2	1
GO:0001909	GO:0001909	leukocyte mediated cytotoxicity	1992-01-01	131/18800	0.475272	0.620363	0.612975	SLAMF6	1
GO:0006022	GO:0006022	aminoglycan metabolic process	1992-01-01	131/18800	0.475272	0.620363	0.612975	HS3ST3A1	1
GO:0006275	GO:0006275	regulation of DNA replication	1992-01-01	131/18800	0.475272	0.620363	0.612975	TP53	1
GO:0016042	GO:0016042	lipid catabolic process	1992-02-01	327/18800	0.477305	0.620666	0.613274	LGALS12/ETFBKMT	2
GO:0007498	GO:0007498	mesoderm development	1992-01-01	132/18800	0.477858	0.620666	0.613274	ITGA2	1
GO:0010565	GO:0010565	regulation of cellular ketone metabolic process	1992-01-01	132/18800	0.477858	0.620666	0.613274	ETFBKMT	1
GO:0032874	GO:0032874	positive regulation of stress-activated MAPK cascade	1992-01-01	132/18800	0.477858	0.620666	0.613274	EDA2R	1
GO:0035270	GO:0035270	endocrine system development	1992-01-01	132/18800	0.477858	0.620666	0.613274	GSX1	1
GO:0071333	GO:0071333	cellular response to glucose stimulus	1992-01-01	132/18800	0.477858	0.620666	0.613274	CMA1	1
GO:0003158	GO:0003158	endothelium development	1992-01-01	133/18800	0.480431	0.622053	0.614644	TJP2	1
GO:0098732	GO:0098732	macromolecule deacylation	1992-01-01	133/18800	0.480431	0.622053	0.614644	TP53	1
GO:1903844	GO:1903844	regulation of cellular response to transforming growth factor beta stimulus	1992-01-01	133/18800	0.480431	0.622053	0.614644	TP53	1
GO:0048638	GO:0048638	regulation of developmental growth	1992-02-01	329/18800	0.480498	0.622053	0.614644	GJD4/PI16	2
GO:0070661	GO:0070661	leukocyte proliferation	1992-02-01	330/18800	0.482091	0.622226	0.614815	GAPT/TP53	2
GO:0001889	GO:0001889	liver development	1992-01-01	134/18800	0.482992	0.622226	0.614815	ITGA2	1
GO:0006352	GO:0006352	DNA-templated transcription initiation	1992-01-01	134/18800	0.482992	0.622226	0.614815	TP53	1
GO:0070304	GO:0070304	positive regulation of stress-activated protein kinase signaling cascade	1992-01-01	134/18800	0.482992	0.622226	0.614815	EDA2R	1
GO:0071331	GO:0071331	cellular response to hexose stimulus	1992-01-01	134/18800	0.482992	0.622226	0.614815	CMA1	1
GO:2001235	GO:2001235	positive regulation of apoptotic signaling pathway	1992-01-01	134/18800	0.482992	0.622226	0.614815	TP53	1
GO:0043414	GO:0043414	macromolecule methylation	1992-02-01	331/18800	0.48368	0.622606	0.61519	ETFBKMT/ZFP57	2
GO:0032386	GO:0032386	regulation of intracellular transport	1992-02-01	332/18800	0.485267	0.622972	0.615552	LEPROT/C11orf65	2
GO:0030879	GO:0030879	mammary gland development	1992-01-01	135/18800	0.48554	0.622972	0.615552	ITGA2	1
GO:0043401	GO:0043401	steroid hormone mediated signaling pathway	1992-01-01	135/18800	0.48554	0.622972	0.615552	ESR2	1
GO:0090101	GO:0090101	negative regulation of transmembrane receptor protein serine/threonine kinase signaling pathway	1992-01-01	135/18800	0.48554	0.622972	0.615552	TP53	1
GO:0010977	GO:0010977	negative regulation of neuron projection development	1992-01-01	136/18800	0.488076	0.6242	0.616766	GFAP	1
GO:0030534	GO:0030534	adult behavior	1992-01-01	136/18800	0.488076	0.6242	0.616766	KCNJ10	1
GO:0045667	GO:0045667	regulation of osteoblast differentiation	1992-01-01	136/18800	0.488076	0.6242	0.616766	MIR665	1
GO:0071326	GO:0071326	cellular response to monosaccharide stimulus	1992-01-01	136/18800	0.488076	0.6242	0.616766	CMA1	1
GO:0070371	GO:0070371	ERK1 and ERK2 cascade	1992-02-01	335/18800	0.490009	0.624902	0.617459	NTRK1/CCL2	2
GO:0007586	GO:0007586	digestion	1992-01-01	137/18800	0.490599	0.624902	0.617459	TJP2	1
GO:0034754	GO:0034754	cellular hormone metabolic process	1992-01-01	137/18800	0.490599	0.624902	0.617459	RPE65	1
GO:0061008	GO:0061008	hepaticobiliary system development	1992-01-01	137/18800	0.490599	0.624902	0.617459	ITGA2	1
GO:0099024	GO:0099024	plasma membrane invagination	1992-01-01	137/18800	0.490599	0.624902	0.617459	ITGA2	1
GO:0002705	GO:0002705	positive regulation of leukocyte mediated immunity	1992-01-01	138/18800	0.49311	0.626587	0.619124	SLAMF6	1
GO:0006997	GO:0006997	nucleus organization	1992-01-01	138/18800	0.49311	0.626587	0.619124	AFF2	1
GO:0031644	GO:0031644	regulation of nervous system process	1992-01-01	138/18800	0.49311	0.626587	0.619124	ITGA2	1
GO:0030833	GO:0030833	regulation of actin filament polymerization	1992-01-01	139/18800	0.495609	0.628752	0.621263	ADD3	1
GO:0051783	GO:0051783	regulation of nuclear division	1992-01-01	139/18800	0.495609	0.628752	0.621263	DAPK3	1
GO:0019216	GO:0019216	regulation of lipid metabolic process	1992-02-01	339/18800	0.496289	0.62911	0.621617	LGALS12/ETFBKMT	2
GO:0042157	GO:0042157	lipoprotein metabolic process	1992-01-01	140/18800	0.498096	0.629383	0.621887	OLR1	1
GO:0045089	GO:0045089	positive regulation of innate immune response	1992-01-01	140/18800	0.498096	0.629383	0.621887	SLAMF6	1
GO:0050768	GO:0050768	negative regulation of neurogenesis	1992-01-01	140/18800	0.498096	0.629383	0.621887	TP53	1
GO:0050921	GO:0050921	positive regulation of chemotaxis	1992-01-01	140/18800	0.498096	0.629383	0.621887	ITGA2	1
GO:0002687	GO:0002687	positive regulation of leukocyte migration	1992-01-01	141/18800	0.50057	0.630494	0.622985	ITGA2	1
GO:0034763	GO:0034763	negative regulation of transmembrane transport	1992-01-01	141/18800	0.50057	0.630494	0.622985	GNB5	1
GO:0046328	GO:0046328	regulation of JNK cascade	1992-01-01	141/18800	0.50057	0.630494	0.622985	EDA2R	1
GO:0070555	GO:0070555	response to interleukin-1	1992-01-01	141/18800	0.50057	0.630494	0.622985	CCL2	1
GO:0062012	GO:0062012	regulation of small molecule metabolic process	1992-02-01	342/18800	0.500968	0.630494	0.622985	ETFBKMT/TP53	2
GO:0010212	GO:0010212	response to ionizing radiation	1992-01-01	142/18800	0.503033	0.631586	0.624063	TP53	1
GO:0045598	GO:0045598	regulation of fat cell differentiation	1992-01-01	142/18800	0.503033	0.631586	0.624063	LGALS12	1
GO:0090090	GO:0090090	negative regulation of canonical Wnt signaling pathway	1992-01-01	142/18800	0.503033	0.631586	0.624063	MIR665	1
GO:0001508	GO:0001508	action potential	1992-01-01	143/18800	0.505483	0.632154	0.624625	KCNMB3	1
GO:0018022	GO:0018022	peptidyl-lysine methylation	1992-01-01	143/18800	0.505483	0.632154	0.624625	ETFBKMT	1
GO:0035264	GO:0035264	multicellular organism growth	1992-01-01	143/18800	0.505483	0.632154	0.624625	TP53	1
GO:0061351	GO:0061351	neural precursor cell proliferation	1992-01-01	143/18800	0.505483	0.632154	0.624625	TP53	1
GO:0071456	GO:0071456	cellular response to hypoxia	1992-01-01	143/18800	0.505483	0.632154	0.624625	TP53	1
GO:0030336	GO:0030336	negative regulation of cell migration	1992-02-01	346/18800	0.507163	0.633201	0.62566	CCL2/MIR665	2
GO:0010324	GO:0010324	membrane invagination	1992-01-01	144/18800	0.507922	0.633201	0.62566	ITGA2	1
GO:0014065	GO:0014065	phosphatidylinositol 3-kinase signaling	1992-01-01	144/18800	0.507922	0.633201	0.62566	NTRK1	1
GO:0051592	GO:0051592	response to calcium ion	1992-01-01	144/18800	0.507922	0.633201	0.62566	KCNMB3	1
GO:0007265	GO:0007265	Ras protein signal transduction	1992-02-01	347/18800	0.508704	0.633677	0.62613	NTRK1/TP53	2
GO:0031333	GO:0031333	negative regulation of protein-containing complex assembly	1992-01-01	145/18800	0.510348	0.634227	0.626673	ADD3	1
GO:0050729	GO:0050729	positive regulation of inflammatory response	1992-01-01	145/18800	0.510348	0.634227	0.626673	ITGA2	1
GO:0051961	GO:0051961	negative regulation of nervous system development	1992-01-01	145/18800	0.510348	0.634227	0.626673	TP53	1
GO:0009411	GO:0009411	response to UV	1992-01-01	146/18800	0.512763	0.636728	0.629144	TP53	1
GO:0071322	GO:0071322	cellular response to carbohydrate stimulus	1992-01-01	147/18800	0.515166	0.638709	0.631102	CMA1	1
GO:2000377	GO:2000377	regulation of reactive oxygen species metabolic process	1992-01-01	147/18800	0.515166	0.638709	0.631102	TP53	1
GO:0032956	GO:0032956	regulation of actin cytoskeleton organization	1992-02-01	352/18800	0.516364	0.639693	0.632074	ADD3/DAPK3	2
GO:0046467	GO:0046467	membrane lipid biosynthetic process	1992-01-01	148/18800	0.517558	0.640169	0.632544	ELOVL1	1
GO:0051053	GO:0051053	negative regulation of DNA metabolic process	1992-01-01	148/18800	0.517558	0.640169	0.632544	TP53	1
GO:0003002	GO:0003002	regionalization	1992-02-01	354/18800	0.519406	0.641607	0.633966	TASOR/TP53	2
GO:0044272	GO:0044272	sulfur compound biosynthetic process	1992-01-01	149/18800	0.519937	0.641607	0.633966	ELOVL1	1
GO:0060041	GO:0060041	retina development in camera-type eye	1992-01-01	149/18800	0.519937	0.641607	0.633966	RPE65	1
GO:0060271	GO:0060271	cilium assembly	1992-02-01	355/18800	0.520922	0.642026	0.634379	HOATZ/KCNJ10	2
GO:0007584	GO:0007584	response to nutrient	1992-01-01	150/18800	0.522305	0.642026	0.634379	ITGA2	1
GO:0010675	GO:0010675	regulation of cellular carbohydrate metabolic process	1992-01-01	150/18800	0.522305	0.642026	0.634379	TP53	1
GO:0030902	GO:0030902	hindbrain development	1992-01-01	150/18800	0.522305	0.642026	0.634379	TP53	1
GO:0098754	GO:0098754	detoxification	1992-01-01	150/18800	0.522305	0.642026	0.634379	GSTZ1	1
GO:0036294	GO:0036294	cellular response to decreased oxygen levels	1992-01-01	151/18800	0.524662	0.643921	0.636252	TP53	1
GO:1902850	GO:1902850	microtubule cytoskeleton organization involved in mitosis	1992-01-01	151/18800	0.524662	0.643921	0.636252	STAG2	1
GO:0010631	GO:0010631	epithelial cell migration	1992-02-01	358/18800	0.525452	0.644392	0.636717	LGALS12/ITGA2	2
GO:0016052	GO:0016052	carbohydrate catabolic process	1992-01-01	152/18800	0.527007	0.645797	0.638106	TP53	1
GO:0035051	GO:0035051	cardiocyte differentiation	1992-01-01	153/18800	0.52934	0.646405	0.638706	PI16	1
GO:0051147	GO:0051147	regulation of muscle cell differentiation	1992-01-01	153/18800	0.52934	0.646405	0.638706	PI16	1
GO:2001236	GO:2001236	regulation of extrinsic apoptotic signaling pathway	1992-01-01	153/18800	0.52934	0.646405	0.638706	ITGA6	1
GO:0006066	GO:0006066	alcohol metabolic process	1992-02-01	361/18800	0.529954	0.646405	0.638706	RPE65/SULT1C4	2
GO:0050767	GO:0050767	regulation of neurogenesis	1992-02-01	361/18800	0.529954	0.646405	0.638706	GFAP/TP53	2
GO:0090132	GO:0090132	epithelium migration	1992-02-01	361/18800	0.529954	0.646405	0.638706	LGALS12/ITGA2	2
GO:0001678	GO:0001678	cellular glucose homeostasis	1992-01-01	154/18800	0.531662	0.646495	0.638795	CMA1	1
GO:0016125	GO:0016125	sterol metabolic process	1992-01-01	154/18800	0.531662	0.646495	0.638795	CYB5R2	1
GO:0048592	GO:0048592	eye morphogenesis	1992-01-01	154/18800	0.531662	0.646495	0.638795	RPE65	1
GO:0097530	GO:0097530	granulocyte migration	1992-01-01	154/18800	0.531662	0.646495	0.638795	CCL2	1
GO:0007034	GO:0007034	vacuolar transport	1992-01-01	155/18800	0.533973	0.647811	0.640095	LEPROT	1
GO:0044839	GO:0044839	cell cycle G2/M phase transition	1992-01-01	155/18800	0.533973	0.647811	0.640095	TP53	1
GO:1905952	GO:1905952	regulation of lipid localization	1992-01-01	155/18800	0.533973	0.647811	0.640095	ABCA13	1
GO:0002449	GO:0002449	lymphocyte mediated immunity	1992-02-01	365/18800	0.535912	0.648116	0.640396	SLAMF6/GAPT	2
GO:0007605	GO:0007605	sensory perception of sound	1992-01-01	156/18800	0.536273	0.648116	0.640396	LRIG1	1
GO:0051168	GO:0051168	nuclear export	1992-01-01	156/18800	0.536273	0.648116	0.640396	DDX19B	1
GO:0090316	GO:0090316	positive regulation of intracellular protein transport	1992-01-01	156/18800	0.536273	0.648116	0.640396	LEPROT	1
GO:1903169	GO:1903169	regulation of calcium ion transmembrane transport	1992-01-01	156/18800	0.536273	0.648116	0.640396	GNB5	1
GO:0051098	GO:0051098	regulation of binding	1992-02-01	366/18800	0.537394	0.64848	0.640756	ITGA2/EIF3C	2
GO:0090130	GO:0090130	tissue migration	1992-02-01	366/18800	0.537394	0.64848	0.640756	LGALS12/ITGA2	2
GO:0008064	GO:0008064	regulation of actin polymerization or depolymerization	1992-01-01	158/18800	0.540838	0.650651	0.642901	ADD3	1
GO:0016241	GO:0016241	regulation of macroautophagy	1992-01-01	158/18800	0.540838	0.650651	0.642901	TP53	1
GO:0043488	GO:0043488	regulation of mRNA stability	1992-01-01	158/18800	0.540838	0.650651	0.642901	THRAP3	1
GO:0046631	GO:0046631	alpha-beta T cell activation	1992-01-01	158/18800	0.540838	0.650651	0.642901	SLAMF6	1
GO:0006606	GO:0006606	protein import into nucleus	1992-01-01	159/18800	0.543104	0.65211	0.644344	TP53	1
GO:0030832	GO:0030832	regulation of actin filament length	1992-01-01	159/18800	0.543104	0.65211	0.644344	ADD3	1
GO:0002460	GO:0002460	adaptive immune response based on somatic recombination of immune receptors built from immunoglobulin superfamily domains	1992-02-01	370/18800	0.543288	0.65211	0.644344	SLAMF6/GAPT	2
GO:0009267	GO:0009267	cellular response to starvation	1992-01-01	160/18800	0.545359	0.6541	0.646309	TP53	1
GO:0006665	GO:0006665	sphingolipid metabolic process	1992-01-01	161/18800	0.547603	0.655883	0.648071	ELOVL1	1
GO:0018108	GO:0018108	peptidyl-tyrosine phosphorylation	1992-02-01	373/18800	0.547675	0.655883	0.648071	NTRK1/TP53	2
GO:0001837	GO:0001837	epithelial to mesenchymal transition	1992-01-01	162/18800	0.549836	0.657647	0.649815	TASOR	1
GO:0018212	GO:0018212	peptidyl-tyrosine modification	1992-02-01	376/18800	0.552033	0.657647	0.649815	NTRK1/TP53	2
GO:0032259	GO:0032259	methylation	1992-02-01	376/18800	0.552033	0.657647	0.649815	ETFBKMT/ZFP57	2
GO:1902903	GO:1902903	regulation of supramolecular fiber organization	1992-02-01	376/18800	0.552033	0.657647	0.649815	ADD3/DAPK3	2
GO:0007568	GO:0007568	aging	1992-01-01	163/18800	0.552058	0.657647	0.649815	NTRK1	1
GO:0050680	GO:0050680	negative regulation of epithelial cell proliferation	1992-01-01	163/18800	0.552058	0.657647	0.649815	CCL2	1
GO:0051170	GO:0051170	import into nucleus	1992-01-01	163/18800	0.552058	0.657647	0.649815	TP53	1
GO:0001654	GO:0001654	eye development	1992-02-01	379/18800	0.556361	0.661409	0.653531	RPE65/MEIS3	2
GO:0140694	GO:0140694	non-membrane-bounded organelle assembly	1992-02-01	379/18800	0.556361	0.661409	0.653531	STAG2/FLNC	2
GO:0051494	GO:0051494	negative regulation of cytoskeleton organization	1992-01-01	165/18800	0.55647	0.661409	0.653531	ADD3	1
GO:0071453	GO:0071453	cellular response to oxygen levels	1992-01-01	166/18800	0.558659	0.663513	0.65561	TP53	1
GO:0007159	GO:0007159	leukocyte cell-cell adhesion	1992-02-01	381/18800	0.559231	0.663694	0.655789	CCL2/OLR1	2
GO:0003205	GO:0003205	cardiac chamber development	1992-01-01	167/18800	0.560838	0.665102	0.65718	TP53	1
GO:0150063	GO:0150063	visual system development	1992-02-01	383/18800	0.562088	0.666085	0.658151	RPE65/MEIS3	2
GO:0007156	GO:0007156	homophilic cell adhesion via plasma membrane adhesion molecules	1992-01-01	168/18800	0.563007	0.666674	0.658734	PCDHA9	1
GO:0044782	GO:0044782	cilium organization	1992-02-01	384/18800	0.563511	0.666734	0.658793	HOATZ/KCNJ10	2
GO:0016482	GO:0016482	cytosolic transport	1992-01-01	169/18800	0.565164	0.666734	0.658793	HEATR5A	1
GO:0021953	GO:0021953	central nervous system neuron differentiation	1992-01-01	169/18800	0.565164	0.666734	0.658793	GSX1	1
GO:0030041	GO:0030041	actin filament polymerization	1992-01-01	169/18800	0.565164	0.666734	0.658793	ADD3	1
GO:1902904	GO:1902904	negative regulation of supramolecular fiber organization	1992-01-01	169/18800	0.565164	0.666734	0.658793	ADD3	1
GO:0009100	GO:0009100	glycoprotein metabolic process	1992-02-01	386/18800	0.566348	0.667633	0.659681	GALNT4/TMTC2	2
GO:0000075	GO:0000075	cell cycle checkpoint signaling	1992-01-01	170/18800	0.567312	0.667773	0.65982	TP53	1
GO:0043487	GO:0043487	regulation of RNA stability	1992-01-01	170/18800	0.567312	0.667773	0.65982	THRAP3	1
GO:0045786	GO:0045786	negative regulation of cell cycle	1992-02-01	387/18800	0.567762	0.667806	0.659852	CCL2/TP53	2
GO:0006644	GO:0006644	phospholipid metabolic process	1992-02-01	388/18800	0.569172	0.668795	0.66083	SLC44A1/PLPP5	2
GO:2001242	GO:2001242	regulation of intrinsic apoptotic signaling pathway	1992-01-01	171/18800	0.569448	0.668795	0.66083	TP53	1
GO:0048880	GO:0048880	sensory system development	1992-02-01	389/18800	0.570579	0.669627	0.661651	RPE65/MEIS3	2
GO:0006869	GO:0006869	lipid transport	1992-02-01	391/18800	0.573384	0.672224	0.664217	ABCA13/SLCO1B1	2
GO:0061013	GO:0061013	regulation of mRNA catabolic process	1992-01-01	173/18800	0.573691	0.672224	0.664217	THRAP3	1
GO:0010634	GO:0010634	positive regulation of epithelial cell migration	1992-01-01	174/18800	0.575796	0.672224	0.664217	ITGA2	1
GO:0030178	GO:0030178	negative regulation of Wnt signaling pathway	1992-01-01	174/18800	0.575796	0.672224	0.664217	MIR665	1
GO:0042770	GO:0042770	signal transduction in response to DNA damage	1992-01-01	174/18800	0.575796	0.672224	0.664217	TP53	1
GO:0048771	GO:0048771	tissue remodeling	1992-01-01	174/18800	0.575796	0.672224	0.664217	TP53	1
GO:0032970	GO:0032970	regulation of actin filament-based process	1992-02-01	393/18800	0.576175	0.672224	0.664217	ADD3/DAPK3	2
GO:0050727	GO:0050727	regulation of inflammatory response	1992-02-01	394/18800	0.577566	0.672224	0.664217	CMA1/ITGA2	2
GO:0002706	GO:0002706	regulation of lymphocyte mediated immunity	1992-01-01	175/18800	0.577891	0.672224	0.664217	SLAMF6	1
GO:0006694	GO:0006694	steroid biosynthetic process	1992-01-01	175/18800	0.577891	0.672224	0.664217	CYB5R2	1
GO:0007254	GO:0007254	JNK cascade	1992-01-01	175/18800	0.577891	0.672224	0.664217	EDA2R	1
GO:0035265	GO:0035265	organ growth	1992-01-01	175/18800	0.577891	0.672224	0.664217	PI16	1
GO:0031056	GO:0031056	regulation of histone modification	1992-01-01	176/18800	0.579976	0.673658	0.665635	TP53	1
GO:2000241	GO:2000241	regulation of reproductive process	1992-01-01	176/18800	0.579976	0.673658	0.665635	EPPIN	1
GO:0007286	GO:0007286	spermatid development	1992-01-01	177/18800	0.582051	0.674583	0.666548	QKI	1
GO:0048736	GO:0048736	appendage development	1992-01-01	177/18800	0.582051	0.674583	0.666548	ITGA6	1
GO:0060173	GO:0060173	limb development	1992-01-01	177/18800	0.582051	0.674583	0.666548	ITGA6	1
GO:0001936	GO:0001936	regulation of endothelial cell proliferation	1992-01-01	178/18800	0.584116	0.67648	0.668423	CCL2	1
GO:0002833	GO:0002833	positive regulation of response to biotic stimulus	1992-01-01	180/18800	0.588215	0.680231	0.67213	SLAMF6	1
GO:0007416	GO:0007416	synapse assembly	1992-01-01	180/18800	0.588215	0.680231	0.67213	NTRK1	1
GO:0010721	GO:0010721	negative regulation of cell development	1992-01-01	181/18800	0.59025	0.682086	0.673962	TP53	1
GO:0043434	GO:0043434	response to peptide hormone	1992-02-01	404/18800	0.591293	0.682764	0.674632	RPE65/LEPROT	2
GO:0015698	GO:0015698	inorganic anion transport	1992-01-01	182/18800	0.592274	0.682764	0.674632	CLCA2	1
GO:0006109	GO:0006109	regulation of carbohydrate metabolic process	1992-01-01	183/18800	0.594289	0.682764	0.674632	TP53	1
GO:0008217	GO:0008217	regulation of blood pressure	1992-01-01	183/18800	0.594289	0.682764	0.674632	CMA1	1
GO:0045766	GO:0045766	positive regulation of angiogenesis	1992-01-01	183/18800	0.594289	0.682764	0.674632	CMA1	1
GO:0048515	GO:0048515	spermatid differentiation	1992-01-01	183/18800	0.594289	0.682764	0.674632	QKI	1
GO:0099504	GO:0099504	synaptic vesicle cycle	1992-01-01	183/18800	0.594289	0.682764	0.674632	ABCA13	1
GO:1904018	GO:1904018	positive regulation of vasculature development	1992-01-01	183/18800	0.594289	0.682764	0.674632	CMA1	1
GO:0001906	GO:0001906	cell killing	1992-01-01	185/18800	0.598289	0.686362	0.678188	SLAMF6	1
GO:0007565	GO:0007565	female pregnancy	1992-01-01	185/18800	0.598289	0.686362	0.678188	ITGA2	1
GO:0046578	GO:0046578	regulation of Ras protein signal transduction	1992-01-01	187/18800	0.60225	0.690406	0.682183	NTRK1	1
GO:0007051	GO:0007051	spindle organization	1992-01-01	188/18800	0.604216	0.691657	0.683419	STAG2	1
GO:0031345	GO:0031345	negative regulation of cell projection organization	1992-01-01	188/18800	0.604216	0.691657	0.683419	GFAP	1
GO:1901987	GO:1901987	regulation of cell cycle phase transition	1992-02-01	415/18800	0.606013	0.692894	0.684641	CCL2/TP53	2
GO:0009749	GO:0009749	response to glucose	1992-01-01	189/18800	0.606173	0.692894	0.684641	CMA1	1
GO:0050731	GO:0050731	positive regulation of peptidyl-tyrosine phosphorylation	1992-01-01	190/18800	0.608119	0.694617	0.686344	TP53	1
GO:0050821	GO:0050821	protein stabilization	1992-01-01	191/18800	0.610057	0.696327	0.688034	TP53	1
GO:0050808	GO:0050808	synapse organization	1992-02-01	419/18800	0.611267	0.697019	0.688717	NTRK1/COL4A5	2
GO:0007626	GO:0007626	locomotory behavior	1992-01-01	192/18800	0.611985	0.697019	0.688717	KCNJ10	1
GO:0048839	GO:0048839	inner ear development	1992-01-01	192/18800	0.611985	0.697019	0.688717	LRIG1	1
GO:0009746	GO:0009746	response to hexose	1992-01-01	193/18800	0.613903	0.698701	0.690379	CMA1	1
GO:0016311	GO:0016311	dephosphorylation	1992-02-01	422/18800	0.615172	0.698863	0.690539	ITGA2/PLPP5	2
GO:0001935	GO:0001935	endothelial cell proliferation	1992-01-01	194/18800	0.615812	0.698863	0.690539	CCL2	1
GO:0031334	GO:0031334	positive regulation of protein-containing complex assembly	1992-01-01	194/18800	0.615812	0.698863	0.690539	TP53	1
GO:0071897	GO:0071897	DNA biosynthetic process	1992-01-01	194/18800	0.615812	0.698863	0.690539	TP53	1
GO:0034470	GO:0034470	ncRNA processing	1992-02-01	424/18800	0.61776	0.700571	0.692227	ZC3H10/TP53	2
GO:0042391	GO:0042391	regulation of membrane potential	1992-02-01	425/18800	0.619049	0.701529	0.693174	KCNJ10/KCNMB3	2
GO:0052548	GO:0052548	regulation of endopeptidase activity	1992-02-01	426/18800	0.620334	0.702483	0.694116	SPINK14/EPPIN	2
GO:0099003	GO:0099003	vesicle-mediated transport in synapse	1992-01-01	197/18800	0.621483	0.703281	0.694904	ABCA13	1
GO:0032388	GO:0032388	positive regulation of intracellular transport	1992-01-01	198/18800	0.623355	0.703481	0.695103	LEPROT	1
GO:0032872	GO:0032872	regulation of stress-activated MAPK cascade	1992-01-01	198/18800	0.623355	0.703481	0.695103	EDA2R	1
GO:0042060	GO:0042060	wound healing	1992-02-01	429/18800	0.624171	0.703481	0.695103	TREML1/ITGA2	2
GO:0006479	GO:0006479	protein methylation	1992-01-01	199/18800	0.625218	0.703481	0.695103	ETFBKMT	1
GO:0008154	GO:0008154	actin polymerization or depolymerization	1992-01-01	199/18800	0.625218	0.703481	0.695103	ADD3	1
GO:0008213	GO:0008213	protein alkylation	1992-01-01	199/18800	0.625218	0.703481	0.695103	ETFBKMT	1
GO:0031032	GO:0031032	actomyosin structure organization	1992-01-01	199/18800	0.625218	0.703481	0.695103	FLNC	1
GO:0071674	GO:0071674	mononuclear cell migration	1992-01-01	199/18800	0.625218	0.703481	0.695103	CCL2	1
GO:0007179	GO:0007179	transforming growth factor beta receptor signaling pathway	1992-01-01	200/18800	0.627072	0.704565	0.696173	TP53	1
GO:0022618	GO:0022618	ribonucleoprotein complex assembly	1992-01-01	200/18800	0.627072	0.704565	0.696173	GEMIN8	1
GO:0006006	GO:0006006	glucose metabolic process	1992-01-01	201/18800	0.628916	0.705135	0.696736	TP53	1
GO:0032271	GO:0032271	regulation of protein polymerization	1992-01-01	201/18800	0.628916	0.705135	0.696736	ADD3	1
GO:0070302	GO:0070302	regulation of stress-activated protein kinase signaling cascade	1992-01-01	201/18800	0.628916	0.705135	0.696736	EDA2R	1
GO:0065004	GO:0065004	protein-DNA complex assembly	1992-01-01	203/18800	0.632578	0.707736	0.699307	TP53	1
GO:0071383	GO:0071383	cellular response to steroid hormone stimulus	1992-01-01	203/18800	0.632578	0.707736	0.699307	ESR2	1
GO:1901605	GO:1901605	alpha-amino acid metabolic process	1992-01-01	203/18800	0.632578	0.707736	0.699307	GSTZ1	1
GO:0042098	GO:0042098	T cell proliferation	1992-01-01	204/18800	0.634396	0.709268	0.70082	TP53	1
GO:0000819	GO:0000819	sister chromatid segregation	1992-01-01	205/18800	0.636205	0.709285	0.700837	STAG2	1
GO:0032869	GO:0032869	cellular response to insulin stimulus	1992-01-01	205/18800	0.636205	0.709285	0.700837	RPE65	1
GO:0044703	GO:0044703	multi-organism reproductive process	1992-01-01	205/18800	0.636205	0.709285	0.700837	ITGA2	1
GO:0045216	GO:0045216	cell-cell junction organization	1992-01-01	205/18800	0.636205	0.709285	0.700837	TJP2	1
GO:0044772	GO:0044772	mitotic cell cycle phase transition	1992-02-01	440/18800	0.637986	0.710771	0.702305	CCL2/TP53	2
GO:0006643	GO:0006643	membrane lipid metabolic process	1992-01-01	207/18800	0.639796	0.712285	0.703801	ELOVL1	1
GO:0032103	GO:0032103	positive regulation of response to external stimulus	1992-02-01	442/18800	0.640456	0.712518	0.704032	SLAMF6/ITGA2	2
GO:0071826	GO:0071826	ribonucleoprotein complex subunit organization	1992-01-01	208/18800	0.641578	0.712884	0.704393	GEMIN8	1
GO:0046700	GO:0046700	heterocycle catabolic process	1992-02-01	443/18800	0.641686	0.712884	0.704393	SLCO1B1/THRAP3	2
GO:0050807	GO:0050807	regulation of synapse organization	1992-01-01	209/18800	0.643352	0.714233	0.705726	NTRK1	1
GO:0017038	GO:0017038	protein import	1992-01-01	210/18800	0.645117	0.714953	0.706437	TP53	1
GO:0000280	GO:0000280	nuclear division	1992-02-01	446/18800	0.645356	0.714953	0.706437	STAG2/DAPK3	2
GO:0010876	GO:0010876	lipid localization	1992-02-01	446/18800	0.645356	0.714953	0.706437	ABCA13/SLCO1B1	2
GO:0033044	GO:0033044	regulation of chromosome organization	1992-01-01	212/18800	0.64862	0.717479	0.708933	TASOR	1
GO:0044270	GO:0044270	cellular nitrogen compound catabolic process	1992-02-01	449/18800	0.648996	0.717479	0.708933	SLCO1B1/THRAP3	2
GO:0048568	GO:0048568	embryonic organ development	1992-02-01	449/18800	0.648996	0.717479	0.708933	TP53/LRIG1	2
GO:0007015	GO:0007015	actin filament organization	1992-02-01	450/18800	0.650203	0.717482	0.708936	EFS/ADD3	2
GO:0031669	GO:0031669	cellular response to nutrient levels	1992-01-01	213/18800	0.65036	0.717482	0.708936	TP53	1
GO:0044706	GO:0044706	multi-multicellular organism process	1992-01-01	213/18800	0.65036	0.717482	0.708936	ITGA2	1
GO:0046474	GO:0046474	glycerophospholipid biosynthetic process	1992-01-01	214/18800	0.65209	0.71889	0.710328	SLC44A1	1
GO:0050803	GO:0050803	regulation of synapse structure or activity	1992-01-01	215/18800	0.653812	0.720286	0.711707	NTRK1	1
GO:0016064	GO:0016064	immunoglobulin mediated immune response	1992-01-01	216/18800	0.655526	0.721672	0.713076	GAPT	1
GO:0071222	GO:0071222	cellular response to lipopolysaccharide	1992-01-01	217/18800	0.657231	0.723046	0.714434	CCL2	1
GO:0002443	GO:0002443	leukocyte mediated immunity	1992-02-01	457/18800	0.658562	0.723906	0.715284	SLAMF6/GAPT	2
GO:0002377	GO:0002377	immunoglobulin production	1992-01-01	218/18800	0.658928	0.723906	0.715284	GAPT	1
GO:0019724	GO:0019724	B cell mediated immunity	1992-01-01	219/18800	0.660617	0.724252	0.715626	GAPT	1
GO:0043583	GO:0043583	ear development	1992-01-01	219/18800	0.660617	0.724252	0.715626	LRIG1	1
GO:0044242	GO:0044242	cellular lipid catabolic process	1992-01-01	219/18800	0.660617	0.724252	0.715626	ETFBKMT	1
GO:0097191	GO:0097191	extrinsic apoptotic signaling pathway	1992-01-01	221/18800	0.66397	0.727424	0.71876	ITGA6	1
GO:0050769	GO:0050769	positive regulation of neurogenesis	1992-01-01	222/18800	0.665634	0.728742	0.720062	GFAP	1
GO:0050870	GO:0050870	positive regulation of T cell activation	1992-01-01	223/18800	0.667289	0.73005	0.721354	CCL2	1
GO:0060348	GO:0060348	bone development	1992-01-01	225/18800	0.670577	0.733139	0.724407	TP53	1
GO:0048588	GO:0048588	developmental cell growth	1992-01-01	227/18800	0.673832	0.736189	0.727421	PI16	1
GO:0071219	GO:0071219	cellular response to molecule of bacterial origin	1992-01-01	229/18800	0.677055	0.738691	0.729893	CCL2	1
GO:0097529	GO:0097529	myeloid leukocyte migration	1992-01-01	229/18800	0.677055	0.738691	0.729893	CCL2	1
GO:0045088	GO:0045088	regulation of innate immune response	1992-01-01	231/18800	0.680247	0.741151	0.732323	SLAMF6	1
GO:0072593	GO:0072593	reactive oxygen species metabolic process	1992-01-01	231/18800	0.680247	0.741151	0.732323	TP53	1
GO:0050907	GO:0050907	detection of chemical stimulus involved in sensory perception	1992-02-01	478/18800	0.682692	0.743303	0.73445	TAS2R31/OR9A2	2
GO:0006402	GO:0006402	mRNA catabolic process	1992-01-01	233/18800	0.683408	0.74357	0.734714	THRAP3	1
GO:0001667	GO:0001667	ameboidal-type cell migration	1992-02-01	480/18800	0.684918	0.744253	0.735389	LGALS12/ITGA2	2
GO:0048738	GO:0048738	cardiac muscle tissue development	1992-01-01	234/18800	0.684977	0.744253	0.735389	PI16	1
GO:0002703	GO:0002703	regulation of leukocyte mediated immunity	1992-01-01	236/18800	0.688091	0.746612	0.737719	SLAMF6	1
GO:0030595	GO:0030595	leukocyte chemotaxis	1992-01-01	236/18800	0.688091	0.746612	0.737719	CCL2	1
GO:0045444	GO:0045444	fat cell differentiation	1992-01-01	237/18800	0.689637	0.747264	0.738364	LGALS12	1
GO:0071824	GO:0071824	protein-DNA complex subunit organization	1992-01-01	237/18800	0.689637	0.747264	0.738364	TP53	1
GO:0010638	GO:0010638	positive regulation of organelle organization	1992-02-01	487/18800	0.692606	0.749968	0.741035	TASOR/TP53	2
GO:0019318	GO:0019318	hexose metabolic process	1992-01-01	242/18800	0.697253	0.75366	0.744684	TP53	1
GO:0016485	GO:0016485	protein processing	1992-01-01	243/18800	0.698753	0.75366	0.744684	CMA1	1
GO:0006091	GO:0006091	generation of precursor metabolites and energy	1992-02-01	494/18800	0.700142	0.75366	0.744684	ETFBKMT/TP53	2
GO:0000209	GO:0000209	protein polyubiquitination	1992-01-01	244/18800	0.700247	0.75366	0.744684	UBE2G1	1
GO:0042593	GO:0042593	glucose homeostasis	1992-01-01	244/18800	0.700247	0.75366	0.744684	CMA1	1
GO:0048762	GO:0048762	mesenchymal cell differentiation	1992-01-01	244/18800	0.700247	0.75366	0.744684	TASOR	1
GO:0051259	GO:0051259	protein complex oligomerization	1992-01-01	244/18800	0.700247	0.75366	0.744684	TP53	1
GO:0051223	GO:0051223	regulation of protein transport	1992-02-01	495/18800	0.701206	0.75366	0.744684	LEPROT/C11orf65	2
GO:0031668	GO:0031668	cellular response to extracellular stimulus	1992-01-01	245/18800	0.701733	0.75366	0.744684	TP53	1
GO:0033500	GO:0033500	carbohydrate homeostasis	1992-01-01	245/18800	0.701733	0.75366	0.744684	CMA1	1
GO:0051403	GO:0051403	stress-activated MAPK cascade	1992-01-01	245/18800	0.701733	0.75366	0.744684	EDA2R	1
GO:1903039	GO:1903039	positive regulation of leukocyte cell-cell adhesion	1992-01-01	245/18800	0.701733	0.75366	0.744684	CCL2	1
GO:2001020	GO:2001020	regulation of response to DNA damage stimulus	1992-01-01	246/18800	0.703212	0.754736	0.745747	TP53	1
GO:0009636	GO:0009636	response to toxic substance	1992-01-01	247/18800	0.704684	0.755681	0.74668	GSTZ1	1
GO:0002699	GO:0002699	positive regulation of immune effector process	1992-01-01	248/18800	0.706148	0.755681	0.74668	SLAMF6	1
GO:0014706	GO:0014706	striated muscle tissue development	1992-01-01	248/18800	0.706148	0.755681	0.74668	PI16	1
GO:0017148	GO:0017148	negative regulation of translation	1992-01-01	248/18800	0.706148	0.755681	0.74668	DAPK3	1
GO:0060284	GO:0060284	regulation of cell development	1992-02-01	500/18800	0.70648	0.755681	0.74668	GFAP/TP53	2
GO:0032886	GO:0032886	regulation of microtubule-based process	1992-01-01	249/18800	0.707605	0.756373	0.747364	EPPIN	1
GO:0031098	GO:0031098	stress-activated protein kinase signaling cascade	1992-01-01	252/18800	0.711934	0.759973	0.750921	EDA2R	1
GO:0071560	GO:0071560	cellular response to transforming growth factor beta stimulus	1992-01-01	252/18800	0.711934	0.759973	0.750921	TP53	1
GO:0045017	GO:0045017	glycerolipid biosynthetic process	1992-01-01	253/18800	0.713363	0.760985	0.751921	SLC44A1	1
GO:0003007	GO:0003007	heart morphogenesis	1992-01-01	254/18800	0.714785	0.761988	0.752912	TP53	1
GO:0034976	GO:0034976	response to endoplasmic reticulum stress	1992-01-01	257/18800	0.719009	0.765974	0.756851	TP53	1
GO:0008654	GO:0008654	phospholipid biosynthetic process	1992-01-01	258/18800	0.720403	0.766427	0.757299	SLC44A1	1
GO:0071559	GO:0071559	response to transforming growth factor beta	1992-01-01	258/18800	0.720403	0.766427	0.757299	TP53	1
GO:0032868	GO:0032868	response to insulin	1992-01-01	259/18800	0.72179	0.767387	0.758247	RPE65	1
GO:0005996	GO:0005996	monosaccharide metabolic process	1992-01-01	261/18800	0.724544	0.769281	0.760119	TP53	1
GO:0050730	GO:0050730	regulation of peptidyl-tyrosine phosphorylation	1992-01-01	261/18800	0.724544	0.769281	0.760119	TP53	1
GO:0016072	GO:0016072	rRNA metabolic process	1992-01-01	264/18800	0.728625	0.772577	0.763375	TP53	1
GO:0030522	GO:0030522	intracellular receptor signaling pathway	1992-01-01	264/18800	0.728625	0.772577	0.763375	ESR2	1
GO:0090092	GO:0090092	regulation of transmembrane receptor protein serine/threonine kinase signaling pathway	1992-01-01	267/18800	0.732646	0.77632	0.767074	TP53	1
GO:0051348	GO:0051348	negative regulation of transferase activity	1992-01-01	270/18800	0.736608	0.779474	0.77019	TP53	1
GO:0110053	GO:0110053	regulation of actin filament organization	1992-01-01	270/18800	0.736608	0.779474	0.77019	ADD3	1
GO:0006302	GO:0006302	double-strand break repair	1992-01-01	273/18800	0.740512	0.783081	0.773755	TP53	1
GO:2000113	GO:2000113	negative regulation of cellular macromolecule biosynthetic process	1992-01-01	275/18800	0.743083	0.785275	0.775922	DAPK3	1
GO:0034249	GO:0034249	negative regulation of cellular amide metabolic process	1992-01-01	276/18800	0.744358	0.786098	0.776736	DAPK3	1
GO:0051258	GO:0051258	protein polymerization	1992-01-01	277/18800	0.745628	0.786914	0.777541	ADD3	1
GO:0043542	GO:0043542	endothelial cell migration	1992-01-01	279/18800	0.748149	0.788522	0.77913	LGALS12	1
GO:0098742	GO:0098742	cell-cell adhesion via plasma-membrane adhesion molecules	1992-01-01	279/18800	0.748149	0.788522	0.77913	PCDHA9	1
GO:0006260	GO:0006260	DNA replication	1992-01-01	280/18800	0.7494	0.788789	0.779395	TP53	1
GO:0006401	GO:0006401	RNA catabolic process	1992-01-01	280/18800	0.7494	0.788789	0.779395	THRAP3	1
GO:0048872	GO:0048872	homeostasis of number of cells	1992-01-01	282/18800	0.751883	0.790877	0.781458	GAPT	1
GO:0034599	GO:0034599	cellular response to oxidative stress	1992-01-01	284/18800	0.754343	0.792937	0.783493	TP53	1
[truncated: 77 more rows]

## Sheet: Table S10
ID	Description	GeneRatio	BgRatio	pvalue	p.adjust	qvalue	geneID	Count
[truncated: 2,101 more rows]

[truncated: 1 more sheets: Table S11]
